# Supplementary material for: “Big men” in the office: The gender-specific influence of weight upon persuasiveness
Source: PLoS One. 2019 Nov 11;14(11):e0222761. doi: 10.1371/journal.pone.0222761 (PMC6844468; doi:10.1371/journal.pone.0222761)
Supplement: S1 File — (XLS) [file pone.0222761.s001.xls]

## Sheet: Pilot Study
Age	Male	Heavyweight	WORDS
21	1	1	big, fat, stong
20	1	1	boxer, big, cool
20	1	1	Boxing, Fat, Rowing
22	1	1	fat, kind, eat-lover
20	1	1	Fat, obese, large /
21	1	1	figher, boxer, weights
20	1	1	Husky / Big / Boxing
20	1	1	Iron Fat Big
21	1	1	lifting crew rowing
21	1	1	Overweight / Large / Fat
19	1	1	rowing / large / fast
20	1	1	strong / tough / wrestler
18	1	1	Un-Healthy / Boxing / Fat
20	1	1	westling, big, wow
20	1	0	Fast, Fighter, Sparring
21	1	0	crew / sport / small
21	1	0	Feather / Normal / Boxer
22	1	0	Wrestling / Skinny / Lacking Confidence
21	1	0	Fast, quick, little
19	1	0	thin, skinny, weak
20	1	0	skinny, short, alcohol
21	1	0	Clothes, fighter, car
21	1	0	skinny / weak / fast
19	1	0	skinny / bones / muscles
18	1	0	drinking, wrestling, boxing
19	1	0	Boxing / Clothing / Drinking
20	0	1	athlete / big / muscles
21	0	1	boxer / fat / overweight
19	0	1	Boxer / Obese / Overweight
21	0	1	champion, fat, competition
21	0	1	champion, person, gym
19	0	1	champion, rowing, team
22	0	1	champion, strong, guy
30	0	1	fat / obese / overweight
18	0	1	fat / ugly / cookies
21	0	1	fat wrestling boy
20	0	1	fat, heavy, bad
18	0	1	fat, obese, wrestling
20	0	1	heavy weight person / heavy weight fighter / a heavy weight
21	0	1	large / rowing / stocky
21	0	1	large, big, gross
20	0	1	lift, wrestle, gym
18	0	1	lifter, wrestler, crew
20	0	1	man rowing bulky
23	0	1	me diet ugly
21	0	1	obese / boxing / muscular
20	0	1	rowing / drinker / big
19	0	1	sports, big, strong
21	0	1	weights / muscle / sore
20	0	1	Wrestler / Crew Team / Man
19	0	0	Crew / Skinny / Feather
21	0	0	alcohol, wrestling, crew
21	0	0	Men's Varsity Crew
19	0	0	crew / feather / thin
21	0	0	skinny, thin, rowing
21	0	0	skinny, crew, little
19	0	0	skinny / weak / anorexic /
21	0	0	skinny, frail, small
20	0	0	crew, sailing, a jacket
21	0	0	pussy / weak / lame
21	0	0	weak tiny small
20	0	0	boat / rowing / competing class
28	0	0	quick / thin / simple
25	0	0	skinny / picky / freckles
21	0	0	feather, light, thin
21	0	0	Thin, weak, wrestling
21	0	0	skinny / weak / air
19	0	0	small / skinny / heavy
18	0	0	crew, happy, sunny
21	0	0	wrestling, weak, female
28	0	0	drinking / weekend / beer
19	0	0	drunk / young / skinny
19	0	0	heavy easy feather
21	0	0	floating airy breeze
19	0	0	underweight, skinny, food
21	0	0	beer, small, alcohol
21	0	0	thin, inexperienced, silly
20	0	0	alcohol / dumbbells / drunk

## Sheet: Study 1
heighttotal	weight	male	per1	per2	per3	per4	per5	per6	per7	per8	per9	per10	persua2
64	120	0	1	3	3	3	3	4	1	3	2	2	25
65	130	0	2	3	2	2	2	3	3	2	3	2	24
63	125	0	1	3	4	3	3	4	2	3	3	3	29
69	125	0	3	3	3	3	3	4	3	3	3	3	31
64	113	0	1	3	3	3	2	2	1	1	3	1	20
65	100	0	1	4	3		2	5	1	1	3	1
71	165	1	3	4	4	4	4	4	3	3	4	4	37
72	160	1	1	4	3	2	3	2	4	1	2	1	23
63	112	0	2	4	2	3	3	3	2	2	3	2	26
65	160	0	2	2	3	4	3	3	2	2	2	3	26
70	182	1	1	5	5	5	5	5	5	5	5	4	45
73	178	1	3	3	3	3	3	4	2	5	3	3	32
68	128	0	3	4	4	4	4	4	4	3	5	3	38
64	160	0	3	3	3	4	3	3	4	2	4	4	33
64	145	0	3	3	3	4	4	5	2	3	3	3	33
62	100	0	1	1	1	1	1	5	3	1	1	1	16
68	150	1	3	4	4	4	4	4	3	3	3	2	34
68	140	0	1	3	2	1	1	2	3	1	3	1	18
		1	5	5	4	4	4	4	2	3	4	4	39
	130	0	4	4	4	4	4	3	4	4	4	4	39
72	195	1	1	3	3	2	3	3	4	3	4	4	30
72	165	1	1	3	3	3	3	4	3	3	4	4	31
71	235	1	1	5	4	4	3	5	5	3	4	1	35
67	155	1	3	5	5	5	5	5	4	5	5	5	47
67	120	0	1	3	2	2	2	3	1	2	2	3	21
73	150	0	1	4	4	4	4	4	4	4	4	4	37
72	190	1	3	5	4	4	4	4	4	3	4	3	38
67	150	1	1	3	3	2	2	3	2	2	2	3	23
67	125	0	1	3	3	3	3	3	3	3	4	2	28
62	125	0	1	1	2	1	1	2	1	1	1	1	12
71	130	0	4	5	4	4	4	4	4	3	5	4	41
70	160	1	1	3	3	4	4	4	3	3	4	3	32
76	168	1	1	4	5	4	4	4	3	3	5	5	38
66	160	1	3	3	2	2	2	4	2	2	4	3	27
62	145	0	1	1	1	1	1	5	1	1	1	2	15
64	117	0	3	3	3	3	3	4	4	3	5	4	35
65	133	0	4	3	3	3	3	4	3	4	3	5	35
68	170	1	5	5	3	4	4	4	4	4	3	3	39
69	180	1	5	5	5	5	5	4	3	3	4	4	43
69	140	1	1	3	3	5	4	5	4	3	4	4	36
68	140	0	2	4	3	3	4	4	3	3	3	2	31
67	115	0	1	4	4	4	3	3	4	3	4	3	33
66	130	0	2	3	2	2	3	4	2	2	1	2	23
64	160	0	1	5	5	5	5	5	5	3	5	5	44
70	160	1	1	3	3	2	2	3	2	2	2	1	21
77	180	1	3	5	5	4	3	4	3	4	3	3	37
71	140	1	1	2	2	2	2	3	4	1	3	2	22
73	182	1	1	4	5	4	4	2	3	2	3	2	30
62	104	0	1	4	4	4	4	4	3	2	3	1	30
67	135	1	1	4	3	3	3	4	3	2	3	4	30
71	155	1	1	4	4	4	3	5	2	2	3	1	29
74	160	1	1	4	4	4	3	3	4	3	4	3	33
66	140	0	5	4	5	4	4	5	4	4	4	5	44
64	160	0	4	3	3	4	3	4		3	3	3
67	135	0	2	3	3	2	2	2	1	1	3	3	22
72	160	1	1	3	3	3	3	4	3	4	1	2	27
65	125	0	2	3	3	3	4	5	4	3	4	3	34
70	290	0	3	4	3	4	3	4	3	4	4	3	35
67	127	0	3	3	3	3	3	4	4	4	1	3	31
73	170	1	1	3	3	2	2	3	2	1	1	1	19
63	125	0	2	1	1	1	1	2	3	2	2	1	16
65	121	0	1	4	4	3	3	4	4	3	4	3	33
65	133	0	4	4	4	4	4	5	4	4	4	4	41
62	160	0	2	3	3	3	3	4	2	3	3	2	28
64	140	0	4	4	2	5		4	4	3	4	4
76	280	1	2	3	2	2	3	2	2	2	2	3	23
73	160	1	1	3	3	2	2	3	4	4	3	3	28
70	180	1	3	3	3	3	3	3	3	3	3	3	30
66	121	0	2	4	4	4	4	4	4	4	3	3	36
64	115	0	3	3	2	2	2	3	2	2	2	2	23
72	150	1	3	3	3	3	2	4	2	3	4	4	31
62	108	0	2	4	4	4	4	4	1	3	5	5	36
66	150	0	1	4	4	3	3	4	2	2	2	1	26
66	112	0	2	3	4	3	3	3	4	3	3	2	30
66	107	0	2	4	2	3	3	3	3	3	3	3	29
64	115	0	1	3	2	2	2	4	2	3	3	3	25
64	120	1	3	3	4	3	3	3	4	3	2	4	32
72	160	1	3	3	4	4	3	4	3	4	4	4	36
70	137	1	3	4	4	3	3	4	3	3	4	4	35
70	165	1	2	4	3	3	3	3	3	2	3	3	29
65	130	0	2	3	2	2	3	4	2	2	3	2	25
70	170	1	2	3	4	3	2	4	2	2	2	3	27
71	155	1	2	4	3	3	3	4	4	2	3	3	31
74	190	1	3	3	3	3	3	3	3	3	4	4	32
66	150	0	1	3	3	1	1	3	2	2	2	1	19
66	140	0	2	4	4	4	4	4	4	3	4	2	35
66	135	0	1	3	3	2	2	2	2	2	2	2	21
69	145	1	2	3	3	2	3	4	2	3	3	2	27
61	105	0	2	3	3	3	2	3	3	3	3	4	29
61	108	0	2	3	3	2	3	3	1	1	2	2	22
61	100	0	3	3	2	2	3	4	3	2	2	3	27
67	145	1	1	2	2	2	2	2	3	2	1	2	19
64	130	0	1	3	3	2	2	4	4	2	3	2	26
71	165	1	2	4	4	3	2	4	4	3	5	4	35
73	170	1	3	4	4	4	4	4	3	3	3	3	35
67	150	1	1	1	1	1	1	5	1	1	1	1	14
67	135	0	1	3	1	2	3	5	3	1	3	3	25
62	130	0	2	3	3	3	3	2	2	5	2	4	29
65	140	0	2	4	3	3	3	4	3	2	3	3	30
72	175	1	1	3	2	2	3	3	2		3	1
66	125	0	1	2	1	1	1	3	1	1	1	1	13
71	155	0	4	3	2	2	2	3	3	3	2	3	27
63	130	0	4	4	4	4	4	5	1	3	4	4	37
71	138	0	4	4	4	4	4	4	3	3	4	3	37
73	160	1	3	4	3	4	4	4	3	3	3	2	33
69	118	0	2	3	3	3	3	4	3	2	3	4	30
64	150	0	2	3	2	2	3	3	2	2	4	3	26
66	150	0	3	4	3	3	3	4	2	2	4	4	32
66	150	0	3	4	3	3	3	4	2	2	4	4	32
71	165	1	1	3	2	3	3	3	1	3	3	1	23
68	195	1	3	4	3	4	4	4	3	3	3	3	34
67	145	1	4	3	4	3	4	4	3	4	4	4	37
73	135	1	1	3	3	3	2	3	1	2	2	2	22
62	97	0	2	4	4	4	4	4	4	3	3	4	36
64	150	0	3	2	3	2	2	2	3	2	4	4	27
63	120	0	2	2	2	2	2	4	1	1	2	2	20
65	160	0	3	4	4	3	4	3	3	3	4	4	35
62	105	0	3	3	3	3	3	3	3	3	3	3	30
61	100	0	4	3	2	3	2	3	1	2	2	4	26
63	125	0	3	4	3	4	4	5	3	4	5	4	39
70	145	0	1	3	4	3	3	4	3	1	3	1	26
71	155	1	2	3	3	3	2	3	2	1	2	2	23
70	160	1	2	4	3	4	3	4	2	3	4	3	32
74	185	1	1	4	4	4	3	4	3	1	3	2	29
73	150	1	2	3	2	2	3	4	3	4	4	3	30
67	150	1	1	1	1	1	1	5	1	1	1	1	14
69	135	0	3	3	4	4	4	4	2	3	3	3	33
73	160	1	2	4	4	4	4	5	4	3	3	5	38
69	145	1	3	4	4	4	4	4	4	3	4	4	38
65	130	0	2	3	3	2	4	3	3	3	3	4	30
66	150	1	4	5	4	4	4	4	5	4	5	4	43
66	180	1	1	2	3	2	3	3	4	3	2	3	26
70	180	1	1	4	4	3	3	4	4	2	4	3	32
63	106	0	1	3	2	2	2	3	1	1	3	1	19
64	142	0	1	2	2	2	3	3	2	2	3	3	23
65	160	0	1	3	3	3	2	5	1	3	3	3	27
67	128	0	3	4	4	3	3	4	3	3	4	3	34
63	135	0	3	3	3	3	4	4	5	3	3	3	34
65	99	0	3	4	3	2	4	2	3	2	2	3	28
65	125	0	4	4	4	5	5	4	4	4	4	4	42
69	140	1	4	3	2	4	2	3	3	1	4	3	29

## Sheet: Study 2
Female	HeavyPersuasive	HeavyPersuasivePerceived	HeavyAVG	LightPersuasive	LightPersuasivePerceived	LightAVG
0	1	5	3	1	1	1
0	5	5	5	5	5	5
0	5	5	5	5	5	5
0	7	6	6.5	6	3	4.5
0	3	3	3	6	7	6.5
0	7	7	7	6	6	6
1	6	5	5.5	2	2	2
1	5	6	5.5	1	2	1.5
1	6	6	6	6	4	5
1	4	4	4	6	5	5.5
1	2	2	2	6	9	7.5
1	1	1	1	1	1	1
1	2	2	2	8	8	8
1	5	6	5.5	4	4	4
1	3	3	3	3	7	5
1	5	5	5	5	5	5
1	5	6	5.5	4	5	4.5
1	4	7	5.5	5	5	5
1	6	6	6	2	2	2
1	5	5	5	7	7	7
1	5	5	5	5	5	5
1	6	6	6	5	4	4.5
0	4	4	4	6	6	6
1	5	6	5.5	5	6	5.5
1	3	4	3.5	3	4	3.5
1	1	1	1	7	7	7
1	1	1	1	9	9	9
0	3	5	4	5	6	5.5
0	4	5	4.5	3	3	3
0	1	7	4	8	3	5.5
0	5	5	5	5	5	5
0	5	5	5	4	4	4
0	7	6	6.5	4	3	3.5
0	7	7	7	2	4	3
1	6	7	6.5	3	3	3
1	4	4	4	6	6	6
1	6	6	6	2	2	2
1	2	2	2	2	2	2
1	5	6	5.5	3	5	4
1	2	2	2	2	2	2
0	6	7	6.5	6	7	6.5
1	6	8	7	2	1	1.5

## Sheet: Study 3
Male	WITHgravitas	GRAVITASweight	YESknewGRAVITAS
1	1	2	1
1	1	2	1
1	1	2	1
1	1	2	1
1	1	2	1
1	1	2	1
1	1	2	1
1	1	2	1
1	1	2	1
1	1	2	1
1	1	2	1
0	1	2	1
0	1	2	1
0	1	2	1
0	1	2	1
0	1	2	1
0	1	2	1
0	1	2	1
0	1	2	1
0	1	2	1
1	1	2	0
1	1	2	0
1	1	2	0
1	1	2	0
1	1	2	0
1	1	2	0
1	1	2	0
1	1	2	0
1	1	2	0
1	1	2	0
1	1	2	0
1	1	2	0
1	1	2	0
1	1	2	0
1	1	2	0
1	1	2	0
1	1	2	0
1	1	2	0
1	1	2	0
0	1	2	0
0	1	2	0
0	1	2	0
0	1	2	0
0	1	2	0
0	1	2	0
1	1	2
0	1	2
0	1	2
0	1	2
1	1	3	1
1	1	3	1
1	1	3	1
1	1	3	1
0	1	3	1
0	1	3	1
0	1	3	1
0	1	3	1
0	1	3	1
1	1	3	0
1	1	3	0
1	1	3	0
1	1	3	0
1	1	3	0
1	1	3	0
0	1	3	0
0	1	3	0
0	1	3	0
0	1	3	0
1	1	3
1	1	4	1
0	1	4	0
1	0	4	1
1	0	1	1
1	0	3	1
1	0	1	1
1	0	4	1
1	0	1	1
1	0	4	1
1	0	2	1
1	0	1	1
1	0	1	1
1	0	1	1
1	0	3	1
1	0	3	1
1	0	1	1
1	0	2	1
1	0	1	1
1	0	2	1
1	0	4	1
1	0	2	1
0	0	2	1
0	0	2	1
0	0	2	1
0	0	2	1
0	0	1	1
1	0	2	0
1	0	2	0
1	0	2	0
1	0	2	0
1	0	1	0
1	0	2	0
1	0	2	0
1	0	2	0
1	0	2	0
1	0	2	0
1	0	1	0
1	0	2	0
1	0	3	0
1	0	2	0
1	0	3	0
1	0	1	0
1	0	1	0
1	0	2	0
0	0	2	0
0	0	1	0
0	0	2	0
0	0	2	0
0	0	3	0
0	0	2	0
0	0	2	0
0	0	1	0
0	0	4	0
0	0	2	0
0	0	1	0
0	0	1	0
0	0	3	0
1	0	3
1	0	2
1	0	1
1	0	3
1	0	4

## Sheet: Study 4
FemaleRater	sub_id	Under	Normal	Over	Obese	MaleDrawing	Persua	ExtraVert	Humor	PhysAttr	type
1	1	1	0	0	0	1	5	5	5	4	1
1	1	0	1	0	0	1	5	5	5	6	2
1	1	0	0	1	0	1	5	6	5	5	3
1	1	0	0	0	1	1	4	6	6	3	4
1	2	1	0	0	0	1	1	1	2	1	1
1	2	0	1	0	0	1	1	1	6	6	2
1	2	0	0	1	0	1	6	1	1	6	3
1	2	0	0	0	1	1	9	1	1	1	4
0	3	1	0	0	0	1	1	1	1	1	1
0	3	0	1	0	0	1	1	1	9	1	2
0	3	0	0	1	0	1	9	1	1	9	3
0	3	0	0	0	1	1	1	9	1	1	4
0	4	1	0	0	0	1	1	4	4	5	1
0	4	0	1	0	0	1	2	5	4	9	2
0	4	0	0	1	0	1	9	4	5	9	3
0	4	0	0	0	1	1	8	4	9	5	4
0	5	1	0	0	0	1	3	7	7	5	1
0	5	0	1	0	0	1	4	6	6	5	2
0	5	0	0	1	0	1	5	5	6	5	3
0	5	0	0	0	1	1	6	4	6	5	4
1	6	1	0	0	0	1	1	1	1	1	1
1	6	0	1	0	0	1	1	1	1	1	2
1	6	0	0	1	0	1	1	1	1	1	3
1	6	0	0	0	1	1	1	1	1	1	4
1	7	1	0	0	0	1	2	2	3	3	1
1	7	0	1	0	0	1	5	3	6	6	2
1	7	0	0	1	0	1	7	9	8	8	3
1	7	0	0	0	1	1	4	6	4	2	4
1	8	1	0	0	0	1	7	5	7	6	1
1	8	0	1	0	0	1	8	6	7	9	2
1	8	0	0	1	0	1	9	7	7	6	3
1	8	0	0	0	1	1	9	5	7	4	4
0	9	1	0	0	0	1	1	1	3	2	1
0	9	0	1	0	0	1	3	7	5	6	2
0	9	0	0	1	0	1	6	7	6	7	3
0	9	0	0	0	1	1	8	5	4	6	4
1	10	1	0	0	0	1	2	2	1	2	1
1	10	0	1	0	0	1	2	4	2	8	2
1	10	0	0	1	0	1	2	2	2	5	3
1	10	0	0	0	1	1	1	2	4	1	4
1	11	1	0	0	0	1	3	1	4	1	1
1	11	0	1	0	0	1	3	3	5	2	2
1	11	0	0	1	0	1	7	6	5	6	3
1	11	0	0	0	1	1	7	6	5	6	4
0	12	1	0	0	0	1	4	3	3	4	1
0	12	0	1	0	0	1	4	4	3	5	2
0	12	0	0	1	0	1	4	4	3	4	3
0	12	0	0	0	1	1	4	5	4	4	4
1	13	1	0	0	0	1	1	1	1	1	1
1	13	0	1	0	0	1	1	1	1	1	2
1	13	0	0	1	0	1	1	1	1	9	3
1	13	0	0	0	1	1	1	1	1	1	4
0	14	1	0	0	0	1	6	6	6	6	1
0	14	0	1	0	0	1	7	7	7	7	2
0	14	0	0	1	0	1	8	8	8	8	3
0	14	0	0	0	1	1	9	9	9	9	4
0	15	1	0	0	0	1	3	8	2	7	1
0	15	0	1	0	0	1	4	6	3	8	2
0	15	0	0	1	0	1	5	4	6	5	3
0	15	0	0	0	1	1	9	2	7	1	4
0	16	1	0	0	0	1	3	4	5	6	1
0	16	0	1	0	0	1	5	4	6	5	2
0	16	0	0	1	0	1	6	4	4	7	3
0	16	0	0	0	1	1	6	4	6	6	4
0	17	1	0	0	0	1	5	5	5	5	1
0	17	0	1	0	0	1	5	5	5	5	2
0	17	0	0	1	0	1	5	5	5	5	3
0	17	0	0	0	1	1	5	5	5	5	4
1	18	1	0	0	0	1	4	2	3	9	1
1	18	0	1	0	0	1	5	2	3	7	2
1	18	0	0	1	0	1	5	2	3	4	3
1	18	0	0	0	1	1	6	2	2	2	4
0	19	1	0	0	0	1	4	3	5	4	1
0	19	0	1	0	0	1	5	4	5	4	2
0	19	0	0	1	0	1	5	7	5	4	3
0	19	0	0	0	1	1	5	7	5	4	4
0	20	1	0	0	0	1	2	3	7	5	1
0	20	0	1	0	0	1	3	3	6	6	2
0	20	0	0	1	0	1	5	6	3	7	3
0	20	0	0	0	1	1	6	7	3	4	4
0	21	1	0	0	0	1	3	7	1	3	1
0	21	0	1	0	0	1	4	9	4	8	2
0	21	0	0	1	0	1	8	5	6	6	3
0	21	0	0	0	1	1	7	2	9	4	4
0	22	1	0	0	0	1	1	3	5	2	1
0	22	0	1	0	0	1	3	3	4	4	2
0	22	0	0	1	0	1	3	6	7	6	3
0	22	0	0	0	1	1	5	5	8	3	4
1	23	1	0	0	0	1	1	3	1	3	1
1	23	0	1	0	0	1	9	9	4	9	2
1	23	0	0	1	0	1	7	7	7	8	3
1	23	0	0	0	1	1	4	1	9	5	4
0	24	1	0	0	0	1	5	5	5	5	1
0	24	0	1	0	0	1	5	5	5	5	2
0	24	0	0	1	0	1	5	5	5	5	3
0	24	0	0	0	1	1	4	5	6	4	4
0	25	1	0	0	0	1	1	1	1	1	1
0	25	0	1	0	0	1	1	1	1	1	2
0	25	0	0	1	0	1	2	2	2	9	3
0	25	0	0	0	1	1	1	1	1	1	4
0	26	1	0	0	0	1	3	9	3	6	1
0	26	0	1	0	0	1	4	7	6	8	2
0	26	0	0	1	0	1	7	4	8	6	3
0	26	0	0	0	1	1	8	2	6	2	4
0	27	1	0	0	0	1	5	5	5	4	1
0	27	0	1	0	0	1	5	5	5	7	2
0	27	0	0	1	0	1	5	5	5	6	3
0	27	0	0	0	1	1	5	5	5	4	4
0	28	1	0	0	0	1	6	6	6	6	1
0	28	0	1	0	0	1	8	8	7	8	2
0	28	0	0	1	0	1	7	7	8	7	3
0	28	0	0	0	1	1	5	5	5	4	4
1	29	1	0	0	0	1	3	3	3	3	1
1	29	0	1	0	0	1	4	3	4	4	2
1	29	0	0	1	0	1	5	3	5	5	3
1	29	0	0	0	1	1	6	7	6	6	4
1	30	1	0	0	0	1	2	3	3	1	1
1	30	0	1	0	0	1	8	3	3	5	2
1	30	0	0	1	0	1	4	8	8	6	3
1	30	0	0	0	1	1	2	6	7	4	4
1	31	1	0	0	0	1	3	1	2	6	1
1	31	0	1	0	0	1	6	3	3	5	2
1	31	0	0	1	0	1	7	4	4	7	3
1	31	0	0	0	1	1	7	5	4	5	4
0	32	1	0	0	0	1	2	3	2	2	1
0	32	0	1	0	0	1	7	6	3	7	2
0	32	0	0	1	0	1	6	6	7	5	3
0	32	0	0	0	1	1	8	5	5	5	4
1	33	1	0	0	0	1	5	5	5	5	1
1	33	0	1	0	0	1	6	6	5	6	2
1	33	0	0	1	0	1	5	5	6	4	3
1	33	0	0	0	1	1	5	6	6	5	4
0	34	1	0	0	0	1	7	6	2	6	1
0	34	0	1	0	0	1	6	2	3	8	2
0	34	0	0	1	0	1	5	2	6	6	3
0	34	0	0	0	1	1	2	2	8	2	4
0	35	1	0	0	0	1	2	1	9	1	1
0	35	0	1	0	0	1	5	4	8	3	2
0	35	0	0	1	0	1	8	7	5	2	3
0	35	0	0	0	1	1	9	9	3	7	4
1	36	1	0	0	0	1	2	2	6	6	1
1	36	0	1	0	0	1	5	6	5	7	2
1	36	0	0	1	0	1	3	4	3	3	3
1	36	0	0	0	1	1	6	4	2	2	4
1	37	1	0	0	0	1	5	4	2	4	1
1	37	0	1	0	0	1	6	4	3	5	2
1	37	0	0	1	0	1	4	4	5	3	3
1	37	0	0	0	1	1	2	7	7	2	4
1	38	1	0	0	0	1	6	8	5	5	1
1	38	0	1	0	0	1	7	7	5	7	2
1	38	0	0	1	0	1	3	4	6	3	3
1	38	0	0	0	1	1	2	3	8	2	4
0	39	1	0	0	0	1	5	5	5	5	1
0	39	0	1	0	0	1	5	5	5	5	2
0	39	0	0	1	0	1	5	5	5	5	3
0	39	0	0	0	1	1	5	5	5	5	4
1	40	1	0	0	0	1	5	2	5	5	1
1	40	0	1	0	0	1	5	5	5	6	2
1	40	0	0	1	0	1	5	5	5	5	3
1	40	0	0	0	1	1	5	5	5	3	4
0	44	1	0	0	0	1	2	7	3	8	1
0	44	0	1	0	0	1	4	4	5	6	2
0	44	0	0	1	0	1	5	3	5	5	3
0	44	0	0	0	1	1	6	2	6	4	4
1	55	1	0	0	0	1	7	7	7	8	1
1	55	0	1	0	0	1	8	7	7	8	2
1	55	0	0	1	0	1	8	8	8	7	3
1	55	0	0	0	1	1	9	7	8	8	4
0	66	1	0	0	0	1	5	5	5	6	1
0	66	0	1	0	0	1	5	5	5	6	2
0	66	0	0	1	0	1	5	5	5	5	3
0	66	0	0	0	1	1	5	5	5	4	4
1	77	1	0	0	0	1	1	8	5	2	1
1	77	0	1	0	0	1	3	5	5	4	2
1	77	0	0	1	0	1	6	6	5	7	3
1	77	0	0	0	1	1	8	4	5	8	4
0	88	1	0	0	0	1	6	4	7	5	1
0	88	0	1	0	0	1	5	4	6	5	2
0	88	0	0	1	0	1	6	5	5	4	3
0	88	0	0	0	1	1	5	6	5	4	4
1	99	1	0	0	0	1	3	2	8	5	1
1	99	0	1	0	0	1	4	7	7	5	2
1	99	0	0	1	0	1	5	7	6	5	3
1	99	0	0	0	1	1	8	3	5	5	4
0	111	1	0	0	0	1	1	6	7	7	1
0	111	0	1	0	0	1	5	5	6	6	2
0	111	0	0	1	0	1	4	5	6	7	3
0	111	0	0	0	1	1	8	7	4	6	4
0	131	1	0	0	0	1	6	3	5	7	1
0	131	0	1	0	0	1	5	7	5	5	2
0	131	0	0	1	0	1	4	3	5	4	3
0	131	0	0	0	1	1	3	3	5	3	4
0	133	1	0	0	0	1	2	5	5	4	1
0	133	0	1	0	0	1	4	5	5	6	2
0	133	0	0	1	0	1	5	5	5	6	3
0	133	0	0	0	1	1	7	4	6	5	4
0	221	1	0	0	0	1	3	5	6	4	1
0	221	0	1	0	0	1	7	6	6	7	2
0	221	0	0	1	0	1	8	7	6	7	3
0	221	0	0	0	1	1	4	6	5	4	4
0	222	1	0	0	0	1	3	6	7	8	1
0	222	0	1	0	0	1	4	4	5	6	2
0	222	0	0	1	0	1	8	5	3	5	3
0	222	0	0	0	1	1	7	7	7	4	4
1	223	1	0	0	0	1	4	4	4	2	1
1	223	0	1	0	0	1	5	5	5	6	2
1	223	0	0	1	0	1	5	5	5	6	3
1	223	0	0	0	1	1	6	4	6	5	4
0	225	1	0	0	0	1	1	9	1	1	1
0	225	0	1	0	0	1	9	1	1	9	2
0	225	0	0	1	0	1	1	1	1	1	3
0	225	0	0	0	1	1	1	1	9	1	4
0	333	1	0	0	0	1	4	5	7	6	1
0	333	0	1	0	0	1	3	7	6	5	2
0	333	0	0	1	0	1	4	7	7	7	3
0	333	0	0	0	1	1	3	7	5	6	4
0	444	1	0	0	0	1	5	5	6	5	1
0	444	0	1	0	0	1	6	7	7	6	2
0	444	0	0	1	0	1	7	7	7	7	3
0	444	0	0	0	1	1	5	8	8	5	4
0	456	1	0	0	0	1	3	3	3	5	1
0	456	0	1	0	0	1	3	3	3	7	2
0	456	0	0	1	0	1	3	3	3	6	3
0	456	0	0	0	1	1	3	3	3	5	4
1	466	1	0	0	0	1	3	3	3	3	1
1	466	0	1	0	0	1	7	8	7	7	2
1	466	0	0	1	0	1	4	4	4	7	3
1	466	0	0	0	1	1	4	2	7	2	4
1	522	1	0	0	0	1	5	7	5	9	1
1	522	0	1	0	0	1	5	7	5	7	2
1	522	0	0	1	0	1	6	5	5	5	3
1	522	0	0	0	1	1	6	4	5	2	4
0	552	1	0	0	0	1	7	4	4	4	1
0	552	0	1	0	0	1	3	3	3	3	2
0	552	0	0	1	0	1	3	6	7	6	3
0	552	0	0	0	1	1	8	8	5	6	4
0	555	1	0	0	0	1	1	1	1	3	1
0	555	0	1	0	0	1	1	1	1	3	2
0	555	0	0	1	0	1	1	5	1	4	3
0	555	0	0	0	1	1	9	8	8	7	4
0	644	1	0	0	0	1	1	1	9	9	1
0	644	0	1	0	0	1	1	3	6	4	2
0	644	0	0	1	0	1	4	6	5	3	3
0	644	0	0	0	1	1	6	3	6	6	4
0	654	1	0	0	0	1	6	5	6	5	1
1	9910	1	0	0	0	1	1	1	1	1	2
0	654	0	1	0	0	1	7	6	5	5	3
1	9910	0	1	0	0	1	5	7	7	6	4
0	654	0	0	1	0	1	7	6	5	6	1
1	9910	0	0	1	0	1	7	8	8	9	2
0	654	0	0	0	1	1	6	6	6	6	3
1	9910	0	0	0	1	1	5	8	6	8	4
1	666	1	0	0	0	1	2	2	5	7	1
1	666	0	1	0	0	1	5	7	2	4	2
1	666	0	0	1	0	1	8	5	5	6	3
1	666	0	0	0	1	1	7	6	5	4	4
0	777	1	0	0	0	1	5	9	3	3	1
0	777	0	1	0	0	1	8	8	1	5	2
0	777	0	0	1	0	1	3	7	5	5	3
0	777	0	0	0	1	1	9	6	9	9	4
1	789	1	0	0	0	1	5	4	5	4	1
1	789	0	1	0	0	1	5	6	5	8	2
1	789	0	0	1	0	1	5	7	5	7	3
1	789	0	0	0	1	1	5	7	5	3	4
1	888	1	0	0	0	1	3	2	6	2	1
1	888	0	1	0	0	1	6	4	5	7	2
1	888	0	0	1	0	1	4	6	5	7	3
1	888	0	0	0	1	1	5	4	7	6	4
0	987	1	0	0	0	1	7	3	3	7	1
0	987	0	1	0	0	1	6	4	4	6	2
0	987	0	0	1	0	1	4	6	6	4	3
0	987	0	0	0	1	1	3	7	7	3	4
0	999	1	0	0	0	1	1	5	1	1	1
0	999	0	1	0	0	1	1	5	1	1	2
0	999	0	0	1	0	1	1	5	1	1	3
0	999	0	0	0	1	1	9	5	1	1	4
0	1000	1	0	0	0	1	1	4	5	3	1
0	1000	0	1	0	0	1	3	7	5	7	2
0	1000	0	0	1	0	1	6	6	5	6	3
0	1000	0	0	0	1	1	9	5	5	5	4
0	1111	1	0	0	0	1	5	4	4	2	1
0	1111	0	1	0	0	1	5	5	5	4	2
0	1111	0	0	1	0	1	5	5	6	7	3
0	1111	0	0	0	1	1	5	6	7	5	4
0	1313	1	0	0	0	1	2	8	3	2	1
0	1313	0	1	0	0	1	3	6	4	4	2
0	1313	0	0	1	0	1	9	5	7	9	3
0	1313	0	0	0	1	1	7	3	9	7	4
0	2222	1	0	0	0	1	5	8	4	5	1
0	2222	0	1	0	0	1	5	6	5	5	2
0	2222	0	0	1	0	1	5	4	6	5	3
0	2222	0	0	0	1	1	5	3	7	5	4
0	3333	1	0	0	0	1	3	3	6	4	1
0	3333	0	1	0	0	1	4	4	5	5	2
0	3333	0	0	1	0	1	5	5	4	6	3
0	3333	0	0	0	1	1	6	6	4	7	4
1	4444	1	0	0	0	1	1	1	1	4	1
1	4444	0	1	0	0	1	1	1	1	3	2
1	4444	0	0	1	0	1	1	8	1	6	3
1	4444	0	0	0	1	1	9	9	9	9	4
1	5454	1	0	0	0	1	3	5	5	3	1
1	5454	0	1	0	0	1	5	5	5	5	2
1	5454	0	0	1	0	1	7	5	5	7	3
1	5454	0	0	0	1	1	5	5	5	3	4
0	5552	1	0	0	0	1	5	4	5	5	1
0	5552	0	1	0	0	1	5	5	5	5	2
0	5552	0	0	1	0	1	5	5	5	5	3
0	5552	0	0	0	1	1	5	4	5	4	4
1	5555	1	0	0	0	1	3	4	4	5	1
1	5555	0	1	0	0	1	8	5	6	7	2
1	5555	0	0	1	0	1	8	9	8	8	3
1	5555	0	0	0	1	1	3	9	9	7	4
0	5556	1	0	0	0	1	3	3	5	4	1
0	5556	0	1	0	0	1	3	3	7	4	2
0	5556	0	0	1	0	1	4	4	3	4	3
0	5556	0	0	0	1	1	7	7	5	4	4
0	5558	1	0	0	0	1	1	2	3	2	1
0	5558	0	1	0	0	1	5	5	2	5	2
0	5558	0	0	1	0	1	3	3	3	4	3
0	5558	0	0	0	1	1	7	5	6	4	4
0	11011	1	0	0	0	1	4	4	4	3	1
0	11011	0	1	0	0	1	4	5	5	9	2
0	11011	0	0	1	0	1	6	6	6	6	3
0	11011	0	0	0	1	1	4	7	7	3	4
0	11111	1	0	0	0	1	1	1	1	5	1
0	11111	0	1	0	0	1	1	1	1	5	2
0	11111	0	0	1	0	1	1	1	1	5	3
0	11111	0	0	0	1	1	1	1	1	5	4
0	22222	1	0	0	0	1	3	5	5	6	1
0	22222	0	1	0	0	1	5	5	5	7	2
0	22222	0	0	1	0	1	6	7	5	8	3
0	22222	0	0	0	1	1	4	4	5	5	4
1	33333	1	0	0	0	1	1	5	5	4	1
1	33333	0	1	0	0	1	1	5	5	8	2
1	33333	0	0	1	0	1	3	5	5	5	3
1	33333	0	0	0	1	1	9	5	5	1	4
1	44444	1	0	0	0	1	8	6	4	3	1
1	44444	0	1	0	0	1	7	8	5	9	2
1	44444	0	0	1	0	1	4	4	6	6	3
1	44444	0	0	0	1	1	2	2	8	2	4
1	55555	1	0	0	0	1	1	1	1	1	1
1	919191	1	0	0	0	1	7	7	8	7	2
1	55555	0	1	0	0	1	3	3	4	3	3
1	919191	0	1	0	0	1	6	6	6	6	4
1	55555	0	0	1	0	1	6	6	7	6	1
1	919191	0	0	1	0	1	5	5	4	5	2
1	55555	0	0	0	1	1	9	9	9	9	3
1	919191	0	0	0	1	1	5	5	3	3	4
0	66666	1	0	0	0	1	4	3	4	4	1
0	66666	0	1	0	0	1	5	7	5	8	2
0	66666	0	0	1	0	1	6	6	8	5	3
0	66666	0	0	0	1	1	8	6	6	2	4
1	77777	1	0	0	0	1	5	8	6	7	1
1	77777	0	1	0	0	1	8	7	7	8	2
1	77777	0	0	1	0	1	7	6	8	7	3
1	77777	0	0	0	1	1	6	5	7	6	4
0	88888	1	0	0	0	1	9	1	1	8	1
0	88888	0	1	0	0	1	8	1	1	7	2
0	88888	0	0	1	0	1	6	1	1	5	3
0	88888	0	0	0	1	1	4	8	8	3	4
0	99999	1	0	0	0	1	1	5	6	3	1
0	99999	0	1	0	0	1	2	5	6	7	2
0	99999	0	0	1	0	1	7	5	6	7	3
0	99999	0	0	0	1	1	9	6	6	4	4
0	101010	1	0	0	0	1	5	5	5	5	1
0	101010	0	1	0	0	1	5	5	5	5	2
0	101010	0	0	1	0	1	5	5	5	5	3
0	101010	0	0	0	1	1	5	5	5	5	4
1	118431	1	0	0	0	1	3	5	4	3	1
1	118431	0	1	0	0	1	4	6	5	4	2
1	118431	0	0	1	0	1	5	6	5	7	3
1	118431	0	0	0	1	1	6	5	5	6	4
1	118490	1	0	0	0	1	4	1	9	8	1
1	118490	0	1	0	0	1	9	1	7	9	2
1	118490	0	0	1	0	1	4	1	2	3	3
1	118490	0	0	0	1	1	4	9	2	3	4
0	118538	1	0	0	0	1	2	4	6	5	1
0	118538	0	1	0	0	1	5	5	6	6	2
0	118538	0	0	1	0	1	6	7	5	6	3
0	118538	0	0	0	1	1	5	6	5	4	4
0	118765	1	0	0	0	1	4	4	4	3	1
0	118765	0	1	0	0	1	6	7	5	6	2
0	118765	0	0	1	0	1	5	5	6	6	3
0	118765	0	0	0	1	1	5	5	7	4	4
0	118829	1	0	0	0	1	2	2	1	2	1
0	118829	0	1	0	0	1	3	7	3	8	2
0	118829	0	0	1	0	1	8	8	6	6	3
0	118829	0	0	0	1	1	9	4	8	3	4
0	118892	1	0	0	0	1	3	5	2	5	1
0	118892	0	1	0	0	1	4	5	2	4	2
0	118892	0	0	1	0	1	4	5	5	3	3
0	118892	0	0	0	1	1	4	6	5	3	4
0	118905	1	0	0	0	1	4	8	6	6	1
0	118905	0	1	0	0	1	5	7	7	7	2
0	118905	0	0	1	0	1	7	8	8	8	3
0	118905	0	0	0	1	1	6	7	6	7	4
1	119011	1	0	0	0	1	3	2	4	4	1
1	119011	0	1	0	0	1	3	2	5	6	2
1	119011	0	0	1	0	1	5	4	5	5	3
1	119011	0	0	0	1	1	7	7	4	4	4
0	119058	1	0	0	0	1	2	2	2	2	1
0	119058	0	1	0	0	1	3	3	2	6	2
0	119058	0	0	1	0	1	3	3	2	4	3
0	119058	0	0	0	1	1	8	8	8	2	4
0	119270	1	0	0	0	1	1	2	5	3	1
0	119270	0	1	0	0	1	5	2	5	3	2
0	119270	0	0	1	0	1	5	6	4	6	3
0	119270	0	0	0	1	1	1	9	7	6	4
0	119346	1	0	0	0	1	5	6	6	6	1
0	119346	0	1	0	0	1	8	8	8	8	2
0	119346	0	0	1	0	1	5	6	7	8	3
0	119346	0	0	0	1	1	3	4	8	4	4
0	119535	1	0	0	0	1	1	1	7	1	1
0	119535	0	1	0	0	1	1	1	7	1	2
0	119535	0	0	1	0	1	4	3	1	6	3
0	119535	0	0	0	1	1	7	6	1	7	4
0	119563	1	0	0	0	1	5	5	5	4	1
0	119563	0	1	0	0	1	5	5	5	8	2
0	119563	0	0	1	0	1	5	5	5	3	3
0	119563	0	0	0	1	1	5	5	5	1	4
0	119786	1	0	0	0	1	2	2	2	3	1
0	119786	0	1	0	0	1	4	4	6	6	2
0	119786	0	0	1	0	1	7	6	5	5	3
0	119786	0	0	0	1	1	6	8	9	2	4
0	119829	1	0	0	0	1	1	1	1	5	1
0	119829	0	1	0	0	1	1	1	1	5	2
0	119829	0	0	1	0	1	1	1	1	5	3
0	119829	0	0	0	1	1	1	1	1	5	4
0	119925	1	0	0	0	1	1	1	1	3	1
0	119925	0	1	0	0	1	4	6	9	6	2
0	119925	0	0	1	0	1	9	6	5	6	3
0	119925	0	0	0	1	1	6	6	5	3	4
1	119928	1	0	0	0	1	5	5	5	5	1
1	119928	0	1	0	0	1	5	5	5	5	2
1	119928	0	0	1	0	1	5	5	5	5	3
1	119928	0	0	0	1	1	5	5	5	5	4
1	119946	1	0	0	0	1	6	8	7	5	1
1	119946	0	1	0	0	1	7	6	6	5	2
1	119946	0	0	1	0	1	4	4	5	6	3
1	119946	0	0	0	1	1	2	2	3	6	4
1	456312	1	0	0	0	1	6	3	4	4	1
1	456312	0	1	0	0	1	7	4	5	8	2
1	456312	0	0	1	0	1	4	7	5	6	3
1	456312	0	0	0	1	1	3	6	5	3	4
0	789712	1	0	0	0	1	3	2	7	3	1
0	789712	0	1	0	0	1	4	4	6	4	2
0	789712	0	0	1	0	1	5	4	5	5	3
0	789712	0	0	0	1	1	6	5	4	6	4
0	987552	1	0	0	0	1	5	7	6	8	1
0	987552	0	1	0	0	1	6	5	4	6	2
0	987552	0	0	1	0	1	5	8	8	7	3
0	987552	0	0	0	1	1	5	7	6	8	4
1	10101010	1	0	0	0	1	4	7	4	4	1
1	10101010	0	1	0	0	1	7	5	5	6	2
1	10101010	0	0	1	0	1	5	5	8	5	3
1	10101010	0	0	0	1	1	4	3	7	2	4
0	24564343	1	0	0	0	1	5	5	3	2	1
0	24564343	0	1	0	0	1	5	3	5	5	2
0	24564343	0	0	1	0	1	7	5	5	7	3
0	24564343	0	0	0	1	1	3	8	7	3	4
0	79879879	1	0	0	0	1	4	3	3	3	1
0	79879879	0	1	0	0	1	6	5	5	5	2
0	79879879	0	0	1	0	1	5	4	6	4	3
0	79879879	0	0	0	1	1	3	2	9	2	4
1	1	1	0	0	0	0	5	5	5	6	1
1	1	0	1	0	0	0	5	5	5	6	2
1	1	0	0	1	0	0	6	5	5	7	3
1	1	0	0	0	1	0	5	6	6	6	4
1	2	1	0	0	0	0	8	3	7	3	1
1	2	0	1	0	0	0	7	5	7	6	2
1	2	0	0	1	0	0	7	5	7	6	3
1	2	0	0	0	1	0	2	3	8	3	4
0	3	1	0	0	0	0	1	1	9	1	1
0	3	0	1	0	0	0	9	1	1	1	2
0	3	0	0	1	0	0	1	1	1	9	3
0	3	0	0	0	1	0	1	9	1	1	4
0	4	1	0	0	0	0	5	4	5	5	1
0	4	0	1	0	0	0	8	6	5	9	2
0	4	0	0	1	0	0	8	6	7	9	3
0	4	0	0	0	1	0	5	5	8	5	4
0	5	1	0	0	0	0	5	7	3	8	1
0	5	0	1	0	0	0	6	7	4	7	2
0	5	0	0	1	0	0	6	6	5	6	3
0	5	0	0	0	1	0	5	5	6	5	4
1	6	1	0	0	0	0	8	8	8	2	1
1	6	0	1	0	0	0	7	7	7	3	2
1	6	0	0	1	0	0	6	6	6	4	3
1	6	0	0	0	1	0	5	5	5	5	4
1	7	1	0	0	0	0	4	2	2	2	1
1	7	0	1	0	0	0	8	9	3	8	2
1	7	0	0	1	0	0	6	6	8	5	3
1	7	0	0	0	1	0	3	3	6	2	4
1	8	1	0	0	0	0	8	8	7	6	1
1	8	0	1	0	0	0	8	8	7	7	2
1	8	0	0	1	0	0	8	8	8	8	3
1	8	0	0	0	1	0	7	8	9	6	4
0	9	1	0	0	0	0	5	7	2	4	1
0	9	0	1	0	0	0	6	8	7	8	2
0	9	0	0	1	0	0	4	6	5	7	3
0	9	0	0	0	1	0	3	7	5	1	4
1	10	1	0	0	0	0	2	4	3	2	1
1	10	0	1	0	0	0	2	5	3	7	2
1	10	0	0	1	0	0	2	5	3	2	3
1	10	0	0	0	1	0	2	4	3	1	4
1	11	1	0	0	0	0	7	6	3	3	1
1	11	0	1	0	0	0	6	8	5	8	2
1	11	0	0	1	0	0	5	6	6	6	3
1	11	0	0	0	1	0	7	7	8	8	4
0	12	1	0	0	0	0	4	4	4	6	1
0	12	0	1	0	0	0	4	4	4	6	2
0	12	0	0	1	0	0	4	4	4	5	3
0	12	0	0	0	1	0	4	4	4	4	4
1	13	1	0	0	0	0	1	1	1	1	1
1	13	0	1	0	0	0	1	1	1	1	2
1	13	0	0	1	0	0	1	1	1	9	3
1	13	0	0	0	1	0	1	1	1	1	4
0	14	1	0	0	0	0	9	9	9	9	1
0	14	0	1	0	0	0	8	8	8	8	2
0	14	0	0	1	0	0	7	7	7	7	3
0	14	0	0	0	1	0	6	6	6	6	4
0	15	1	0	0	0	0	1	2	2	4	1
0	15	0	1	0	0	0	3	8	3	7	2
0	15	0	0	1	0	0	5	6	5	6	3
0	15	0	0	0	1	0	8	2	7	4	4
0	16	1	0	0	0	0	5	6	5	7	1
0	16	0	1	0	0	0	4	6	4	6	2
0	16	0	0	1	0	0	3	4	4	4	3
0	16	0	0	0	1	0	3	3	4	3	4
0	17	1	0	0	0	0	5	6	6	9	1
0	17	0	1	0	0	0	5	6	6	8	2
0	17	0	0	1	0	0	5	6	6	8	3
0	17	0	0	0	1	0	5	6	6	7	4
1	18	1	0	0	0	0	8	9	4	4	1
1	18	0	1	0	0	0	7	7	6	4	2
1	18	0	0	1	0	0	5	4	6	8	3
1	18	0	0	0	1	0	5	3	8	8	4
0	19	1	0	0	0	0	4	9	4	4	1
0	19	0	1	0	0	0	7	8	5	5	2
0	19	0	0	1	0	0	6	6	6	6	3
0	19	0	0	0	1	0	6	5	5	5	4
0	20	1	0	0	0	0	3	4	3	3	1
0	20	0	1	0	0	0	5	4	7	6	2
0	20	0	0	1	0	0	5	6	6	5	3
0	20	0	0	0	1	0	7	7	6	6	4
0	21	1	0	0	0	0	3	9	3	6	1
0	21	0	1	0	0	0	7	8	5	9	2
0	21	0	0	1	0	0	6	6	7	5	3
0	21	0	0	0	1	0	3	5	9	3	4
0	22	1	0	0	0	0	2	2	1	1	1
0	22	0	1	0	0	0	5	7	2	4	2
0	22	0	0	1	0	0	7	6	7	7	3
0	22	0	0	0	1	0	5	2	9	5	4
1	23	1	0	0	0	0	7	9	3	4	1
1	23	0	1	0	0	0	9	8	5	9	2
1	23	0	0	1	0	0	6	6	8	7	3
1	23	0	0	0	1	0	5	2	9	1	4
0	24	1	0	0	0	0	5	5	5	4	1
0	24	0	1	0	0	0	5	6	5	5	2
0	24	0	0	1	0	0	5	6	5	4	3
0	24	0	0	0	1	0	4	4	6	3	4
0	25	1	0	0	0	0	1	1	1	1	1
0	25	0	1	0	0	0	2	2	2	2	2
0	25	0	0	1	0	0	1	1	1	1	3
0	25	0	0	0	1	0	1	1	1	1	4
0	26	1	0	0	0	0	6	7	6	7	1
0	26	0	1	0	0	0	8	9	9	9	2
0	26	0	0	1	0	0	6	6	7	7	3
0	26	0	0	0	1	0	3	3	3	1	4
0	27	1	0	0	0	0	5	5	5	4	1
0	27	0	1	0	0	0	5	5	5	7	2
0	27	0	0	1	0	0	5	5	5	6	3
0	27	0	0	0	1	0	5	5	5	6	4
0	28	1	0	0	0	0	7	6	5	5	1
0	28	0	1	0	0	0	6	7	6	7	2
0	28	0	0	1	0	0	5	5	7	4	3
0	28	0	0	0	1	0	4	4	4	2	4
1	29	1	0	0	0	0	4	4	5	3	1
1	29	0	1	0	0	0	5	5	5	4	2
1	29	0	0	1	0	0	6	6	5	5	3
1	29	0	0	0	1	0	7	7	5	6	4
1	30	1	0	0	0	0	8	8	2	3	1
1	30	0	1	0	0	0	7	7	3	7	2
1	30	0	0	1	0	0	6	5	4	5	3
1	30	0	0	0	1	0	3	3	7	4	4
1	31	1	0	0	0	0	5	7	3	1	1
1	31	0	1	0	0	0	5	6	5	2	2
1	31	0	0	1	0	0	4	5	6	5	3
1	31	0	0	0	1	0	3	3	8	6	4
0	32	1	0	0	0	0	2	4	3	6	1
0	32	0	1	0	0	0	7	8	6	8	2
0	32	0	0	1	0	0	5	5	5	5	3
0	32	0	0	0	1	0	5	4	5	4	4
1	33	1	0	0	0	0	5	5	5	6	1
1	33	0	1	0	0	0	6	5	4	5	2
1	33	0	0	1	0	0	5	5	5	5	3
1	33	0	0	0	1	0	6	6	6	5	4
0	34	1	0	0	0	0	3	7	1	4	1
0	34	0	1	0	0	0	5	6	3	7	2
0	34	0	0	1	0	0	5	5	6	8	3
0	34	0	0	0	1	0	7	2	8	5	4
0	35	1	0	0	0	0	1	4	1	5	1
0	35	0	1	0	0	0	7	7	3	6	2
0	35	0	0	1	0	0	4	5	3	9	3
0	35	0	0	0	1	0	1	3	8	7	4
1	36	1	0	0	0	0	2	2	2	1	1
1	36	0	1	0	0	0	5	6	3	4	2
1	36	0	0	1	0	0	6	6	6	7	3
1	36	0	0	0	1	0	2	5	5	3	4
1	37	1	0	0	0	0	2	6	1	5	1
1	37	0	1	0	0	0	5	5	4	7	2
1	37	0	0	1	0	0	5	5	5	4	3
1	37	0	0	0	1	0	5	4	7	2	4
1	38	1	0	0	0	0	3	6	5	3	1
1	38	0	1	0	0	0	4	8	5	4	2
1	38	0	0	1	0	0	6	4	5	8	3
1	38	0	0	0	1	0	2	3	5	6	4
0	39	1	0	0	0	0	5	5	5	5	1
0	39	0	1	0	0	0	5	5	5	5	2
0	39	0	0	1	0	0	5	5	5	5	3
0	39	0	0	0	1	0	5	5	5	5	4
1	40	1	0	0	0	0	3	3	5	5	1
1	40	0	1	0	0	0	3	3	5	5	2
1	40	0	0	1	0	0	3	3	5	5	3
1	40	0	0	0	1	0	3	3	5	5	4
0	44	1	0	0	0	0	9	3	1	8	1
0	44	0	1	0	0	0	7	4	4	6	2
0	44	0	0	1	0	0	5	6	5	5	3
0	44	0	0	0	1	0	5	9	6	3	4
1	55	1	0	0	0	0	5	6	6	7	1
1	55	0	1	0	0	0	6	7	7	7	2
1	55	0	0	1	0	0	6	6	7	8	3
1	55	0	0	0	1	0	6	7	7	8	4
0	66	1	0	0	0	0	5	5	5	7	1
0	66	0	1	0	0	0	5	5	5	7	2
0	66	0	0	1	0	0	5	5	5	7	3
0	66	0	0	0	1	0	5	5	5	7	4
1	77	1	0	0	0	0	6	4	5	3	1
1	77	0	1	0	0	0	8	6	5	4	2
1	77	0	0	1	0	0	9	3	5	5	3
1	77	0	0	0	1	0	7	2	5	3	4
0	88	1	0	0	0	0	4	6	5	5	1
0	88	0	1	0	0	0	5	5	5	6	2
0	88	0	0	1	0	0	6	6	6	6	3
0	88	0	0	0	1	0	6	6	6	5	4
1	99	1	0	0	0	0	7	8	3	8	1
1	99	0	1	0	0	0	6	6	4	7	2
1	99	0	0	1	0	0	5	4	6	3	3
1	99	0	0	0	1	0	4	4	8	2	4
0	111	1	0	0	0	0	9	8	8	8	1
0	111	0	1	0	0	0	5	9	8	9	2
0	111	0	0	1	0	0	6	8	7	9	3
0	111	0	0	0	1	0	6	8	7	5	4
0	131	1	0	0	0	0	5	5	5	8	1
0	131	0	1	0	0	0	5	5	5	4	2
0	131	0	0	1	0	0	5	5	5	3	3
0	131	0	0	0	1	0	5	5	5	2	4
0	133	1	0	0	0	0	2	5	2	2	1
0	133	0	1	0	0	0	4	5	2	5	2
0	133	0	0	1	0	0	6	4	4	5	3
0	133	0	0	0	1	0	5	3	6	4	4
0	221	1	0	0	0	0	6	7	6	8	1
0	221	0	1	0	0	0	8	7	7	8	2
0	221	0	0	1	0	0	7	6	7	7	3
0	221	0	0	0	1	0	6	5	5	7	4
0	222	1	0	0	0	0	4	6	3	5	1
0	222	0	1	0	0	0	8	5	8	9	2
0	222	0	0	1	0	0	6	4	5	7	3
0	222	0	0	0	1	0	4	5	4	5	4
1	223	1	0	0	0	0	5	5	5	6	1
1	223	0	1	0	0	0	5	5	5	5	2
1	223	0	0	1	0	0	5	5	5	5	3
1	223	0	0	0	1	0	5	5	5	4	4
0	225	1	0	0	0	0	1	9	1	1	1
0	225	0	1	0	0	0	9	1	1	9	2
0	225	0	0	1	0	0	1	1	1	1	3
0	225	0	0	0	1	0	1	1	9	1	4
0	333	1	0	0	0	0	5	6	4	6	1
0	333	0	1	0	0	0	7	5	6	6	2
0	333	0	0	1	0	0	6	4	6	7	3
0	333	0	0	0	1	0	5	5	5	7	4
0	444	1	0	0	0	0	6	6	6	6	1
0	444	0	1	0	0	0	8	7	7	8	2
0	444	0	0	1	0	0	6	7	8	8	3
0	444	0	0	0	1	0	7	8	8	7	4
0	456	1	0	0	0	0	3	3	3	5	1
0	456	0	1	0	0	0	3	3	3	6	2
0	456	0	0	1	0	0	3	3	3	7	3
0	456	0	0	0	1	0	3	3	3	6	4
1	466	1	0	0	0	0	2	7	3	5	1
1	466	0	1	0	0	0	7	6	3	7	2
1	466	0	0	1	0	0	7	3	7	4	3
1	466	0	0	0	1	0	4	2	8	2	4
1	522	1	0	0	0	0	9	9	5	7	1
1	522	0	1	0	0	0	7	8	5	9	2
1	522	0	0	1	0	0	5	4	5	6	3
1	522	0	0	0	1	0	5	4	5	5	4
0	552	1	0	0	0	0	7	8	7	8	1
0	552	0	1	0	0	0	6	6	7	8	2
0	552	0	0	1	0	0	5	7	7	7	3
0	552	0	0	0	1	0	5	7	8	6	4
0	555	1	0	0	0	0	9	9	2	9	1
0	555	0	1	0	0	0	1	1	2	1	2
0	555	0	0	1	0	0	1	1	2	1	3
0	555	0	0	0	1	0	1	1	9	1	4
0	644	1	0	0	0	0	9	1	5	9	1
0	644	0	1	0	0	0	4	9	4	6	2
0	644	0	0	1	0	0	2	3	6	3	3
0	644	0	0	0	1	0	7	7	9	9	4
0	654	1	0	0	0	0	3	6	4	3	1
1	9910	0	1	0	0	0	4	5	5	4	2
0	654	0	0	1	0	0	5	5	5	5	3
1	9910	0	0	0	1	0	5	6	6	5	4
0	654	1	0	0	0	0	4	3	2	2	1
1	9910	0	1	0	0	0	7	8	4	5	2
0	654	0	0	1	0	0	6	6	6	8	3
1	9910	0	0	0	1	0	5	5	8	7	4
1	666	1	0	0	0	0	1	5	1	1	1
1	666	0	1	0	0	0	9	4	4	5	2
1	666	0	0	1	0	0	8	3	5	8	3
1	666	0	0	0	1	0	9	2	9	9	4
0	777	1	0	0	0	0	5	7	4	7	1
0	777	0	1	0	0	0	5	8	4	8	2
0	777	0	0	1	0	0	5	5	5	6	3
0	777	0	0	0	1	0	5	4	7	3	4
1	789	1	0	0	0	0	3	4	3	2	1
1	789	0	1	0	0	0	3	4	4	2	2
1	789	0	0	1	0	0	5	5	3	6	3
1	789	0	0	0	1	0	3	4	6	5	4
1	888	1	0	0	0	0	3	3	7	7	1
1	888	0	1	0	0	0	4	4	6	6	2
1	888	0	0	1	0	0	6	6	4	4	3
1	888	0	0	0	1	0	7	7	3	3	4
0	987	1	0	0	0	0	1	5	1	1	1
0	987	0	1	0	0	0	7	5	1	1	2
0	987	0	0	1	0	0	7	5	1	1	3
0	987	0	0	0	1	0	7	5	1	9	4
0	999	1	0	0	0	0	6	5	5	6	1
0	999	0	1	0	0	0	8	6	5	7	2
0	999	0	0	1	0	0	7	5	5	8	3
0	999	0	0	0	1	0	5	4	5	5	4
0	1000	1	0	0	0	0	5	7	5	7	1
0	1000	0	1	0	0	0	5	5	5	8	2
0	1000	0	0	1	0	0	5	3	5	6	3
0	1000	0	0	0	1	0	5	1	5	2	4
0	1111	1	0	0	0	0	7	4	4	7	1
0	1111	0	1	0	0	0	8	3	5	9	2
0	1111	0	0	1	0	0	3	6	7	5	3
0	1111	0	0	0	1	0	2	8	8	3	4
0	1313	1	0	0	0	0	7	8	1	9	1
0	1313	0	1	0	0	0	6	6	1	7	2
0	1313	0	0	1	0	0	4	4	1	4	3
0	1313	0	0	0	1	0	2	2	1	1	4
0	2222	1	0	0	0	0	5	5	4	4	1
0	2222	0	1	0	0	0	5	5	5	5	2
0	2222	0	0	1	0	0	5	5	6	6	3
0	2222	0	0	0	1	0	5	5	7	6	4
0	3333	1	0	0	0	0	9	1	9	9	1
0	3333	0	1	0	0	0	1	8	1	7	2
0	3333	0	0	1	0	0	5	8	6	4	3
0	3333	0	0	0	1	0	9	9	1	6	4
1	4444	1	0	0	0	0	5	5	5	5	1
1	4444	0	1	0	0	0	6	6	5	6	2
1	4444	0	0	1	0	0	6	6	5	6	3
1	4444	0	0	0	1	0	5	5	5	5	4
1	5454	1	0	0	0	0	4	6	5	4	1
1	5454	0	1	0	0	0	5	7	5	6	2
1	5454	0	0	1	0	0	5	6	5	6	3
1	5454	0	0	0	1	0	4	5	5	4	4
0	5552	1	0	0	0	0	6	3	4	4	1
0	5552	0	1	0	0	0	9	8	6	9	2
0	5552	0	0	1	0	0	7	9	8	7	3
0	5552	0	0	0	1	0	3	3	9	4	4
1	5555	1	0	0	0	0	5	3	7	3	1
1	5555	0	1	0	0	0	5	3	5	5	2
1	5555	0	0	1	0	0	5	3	5	5	3
1	5555	0	0	0	1	0	5	7	5	3	4
0	5556	1	0	0	0	0	3	6	3	4	1
0	5556	0	1	0	0	0	4	4	4	7	2
0	5556	0	0	1	0	0	5	5	5	6	3
0	5556	0	0	0	1	0	4	4	6	3	4
0	5558	1	0	0	0	0	4	3	1	3	1
0	5558	0	1	0	0	0	4	8	3	9	2
0	5558	0	0	1	0	0	7	6	6	7	3
0	5558	0	0	0	1	0	4	3	9	3	4
0	11011	1	0	0	0	0	3	8	2	9	1
0	11011	0	1	0	0	0	6	7	4	7	2
0	11011	0	0	1	0	0	5	4	6	3	3
0	11011	0	0	0	1	0	4	3	3	1	4
0	11111	1	0	0	0	0	1	1	1	8	1
0	11111	0	1	0	0	0	1	1	1	8	2
0	11111	0	0	1	0	0	1	1	1	7	3
0	11111	0	0	0	1	0	1	1	1	6	4
0	22222	1	0	0	0	0	5	5	5	5	1
0	22222	0	1	0	0	0	6	6	5	6	2
0	22222	0	0	1	0	0	7	8	5	7	3
0	22222	0	0	0	1	0	3	3	5	5	4
1	33333	1	0	0	0	0	5	5	5	4	1
1	33333	0	1	0	0	0	5	5	5	8	2
1	33333	0	0	1	0	0	5	5	5	6	3
1	33333	0	0	0	1	0	5	5	5	2	4
1	44444	1	0	0	0	0	1	2	2	1	1
1	44444	0	1	0	0	0	7	8	9	8	2
1	44444	0	0	1	0	0	6	7	8	7	3
1	44444	0	0	0	1	0	4	2	6	3	4
1	55555	1	0	0	0	0	1	1	1	1	1
1	919191	0	1	0	0	0	4	4	3	4	2
1	55555	0	0	1	0	0	7	7	6	6	3
1	919191	0	0	0	1	0	9	9	9	9	4
1	55555	1	0	0	0	0	7	5	2	2	1
1	919191	0	1	0	0	0	8	6	5	7	2
1	55555	0	0	1	0	0	6	4	8	6	3
1	919191	0	0	0	1	0	5	3	7	4	4
0	66666	1	0	0	0	0	5	8	6	7	1
0	66666	0	1	0	0	0	6	7	7	8	2
0	66666	0	0	1	0	0	7	6	8	7	3
0	66666	0	0	0	1	0	8	5	7	6	4
1	77777	1	0	0	0	0	9	8	1	7	1
1	77777	0	1	0	0	0	8	7	1	7	2
1	77777	0	0	1	0	0	6	5	1	6	3
1	77777	0	0	0	1	0	3	4	9	3	4
0	88888	1	0	0	0	0	4	4	4	3	1
0	88888	0	1	0	0	0	9	6	6	9	2
0	88888	0	0	1	0	0	4	6	6	8	3
0	88888	0	0	0	1	0	3	7	8	4	4
0	99999	1	0	0	0	0	5	5	5	5	1
0	99999	0	1	0	0	0	5	5	5	6	2
0	99999	0	0	1	0	0	5	5	5	5	3
0	99999	0	0	0	1	0	5	5	5	4	4
0	101010	1	0	0	0	0	3	6	3	1	1
0	101010	0	1	0	0	0	4	6	4	5	2
0	101010	0	0	1	0	0	6	4	5	5	3
0	101010	0	0	0	1	0	5	5	6	1	4
1	118431	1	0	0	0	0	4	4	4	5	1
1	118431	0	1	0	0	0	9	9	4	5	2
1	118431	0	0	1	0	0	5	8	7	9	3
1	118431	0	0	0	1	0	5	6	9	8	4
1	118490	1	0	0	0	0	3	6	3	3	1
1	118490	0	1	0	0	0	8	7	4	7	2
1	118490	0	0	1	0	0	6	4	6	5	3
1	118490	0	0	0	1	0	3	3	8	2	4
0	118538	1	0	0	0	0	3	6	3	5	1
0	118538	0	1	0	0	0	5	7	4	6	2
0	118538	0	0	1	0	0	5	5	5	6	3
0	118538	0	0	0	1	0	6	5	6	4	4
0	118765	1	0	0	0	0	4	8	3	8	1
0	118765	0	1	0	0	0	8	7	6	9	2
0	118765	0	0	1	0	0	5	5	7	5	3
0	118765	0	0	0	1	0	3	3	4	4	4
0	118829	1	0	0	0	0	5	6	2	5	1
0	118829	0	1	0	0	0	5	7	2	5	2
0	118829	0	0	1	0	0	5	7	3	6	3
0	118829	0	0	0	1	0	6	6	3	8	4
0	118892	1	0	0	0	0	5	5	5	6	1
0	118892	0	1	0	0	0	7	7	7	8	2
0	118892	0	0	1	0	0	7	7	6	7	3
0	118892	0	0	0	1	0	6	8	5	6	4
0	118905	1	0	0	0	0	6	5	4	6	1
0	118905	0	1	0	0	0	7	5	5	7	2
0	118905	0	0	1	0	0	4	5	6	4	3
0	118905	0	0	0	1	0	3	5	6	3	4
1	119011	1	0	0	0	0	8	8	2	2	1
1	119011	0	1	0	0	0	6	7	4	6	2
1	119011	0	0	1	0	0	4	4	4	6	3
1	119011	0	0	0	1	0	2	2	8	7	4
0	119058	1	0	0	0	0	9	9	8	9	1
0	119058	0	1	0	0	0	8	8	6	7	2
0	119058	0	0	1	0	0	3	4	7	3	3
0	119058	0	0	0	1	0	1	8	1	1	4
0	119270	1	0	0	0	0	6	6	3	6	1
0	119270	0	1	0	0	0	8	8	7	9	2
0	119270	0	0	1	0	0	5	6	6	5	3
0	119270	0	0	0	1	0	2	5	5	2	4
0	119346	1	0	0	0	0	1	1	1	1	1
0	119346	0	1	0	0	0	1	1	1	1	2
0	119346	0	0	1	0	0	1	1	1	1	3
0	119346	0	0	0	1	0	1	1	1	1	4
0	119535	1	0	0	0	0	5	5	5	4	1
0	119535	0	1	0	0	0	5	5	5	7	2
0	119535	0	0	1	0	0	5	5	5	3	3
0	119535	0	0	0	1	0	5	5	5	1	4
0	119563	1	0	0	0	0	8	3	6	7	1
0	119563	0	1	0	0	0	6	7	4	9	2
0	119563	0	0	1	0	0	4	6	4	4	3
0	119563	0	0	0	1	0	2	5	8	1	4
0	119786	1	0	0	0	0	1	1	1	5	1
0	119786	0	1	0	0	0	1	1	1	5	2
0	119786	0	0	1	0	0	1	1	1	5	3
0	119786	0	0	0	1	0	1	1	1	5	4
0	119829	1	0	0	0	0	3	9	3	1	1
0	119829	0	1	0	0	0	5	4	5	9	2
0	119829	0	0	1	0	0	7	4	8	6	3
0	119829	0	0	0	1	0	3	2	5	1	4
0	119925	1	0	0	0	0	5	5	5	5	1
0	119925	0	1	0	0	0	5	5	5	5	2
0	119925	0	0	1	0	0	5	5	5	5	3
0	119925	0	0	0	1	0	5	5	5	5	4
1	119928	1	0	0	0	0	5	6	5	7	1
1	119928	0	1	0	0	0	7	7	5	6	2
1	119928	0	0	1	0	0	5	4	5	5	3
1	119928	0	0	0	1	0	4	3	5	3	4
1	119946	1	0	0	0	0	3	5	3	6	1
1	119946	0	1	0	0	0	4	6	4	7	2
1	119946	0	0	1	0	0	6	6	4	5	3
1	119946	0	0	0	1	0	3	5	5	4	4
1	456312	1	0	0	0	0	3	4	4	3	1
1	456312	0	1	0	0	0	4	4	4	7	2
1	456312	0	0	1	0	0	5	4	5	6	3
1	456312	0	0	0	1	0	6	4	6	6	4
0	789712	1	0	0	0	0	2	8	3	3	1
0	789712	0	1	0	0	0	6	7	5	4	2
0	789712	0	0	1	0	0	8	5	6	6	3
0	789712	0	0	0	1	0	9	3	8	8	4
0	987552	1	0	0	0	0	3	7	3	7	1
0	987552	0	1	0	0	0	7	5	5	7	2
0	987552	0	0	1	0	0	5	8	8	6	3
0	987552	0	0	0	1	0	6	7	7	8	4
1	10101010	1	0	0	0	0	4	9	5	5	1
1	10101010	0	1	0	0	0	9	5	5	7	2
1	10101010	0	0	1	0	0	4	3	8	4	3
1	10101010	0	0	0	1	0	4	2	5	3	4
0	24564343	1	0	0	0	0	3	7	3	3	1
0	24564343	0	1	0	0	0	5	5	5	8	2
0	24564343	0	0	1	0	0	5	5	5	5	3
0	24564343	0	0	0	1	0	3	3	8	2	4
0	79879879	1	0	0	0	0	8	8	3	9	1
0	79879879	0	1	0	0	0	6	6	4	7	2
0	79879879	0	0	1	0	0	4	4	5	4	3
0	79879879	0	0	0	1	0	2	2	6	1	4

## Sheet: Study 5
responseid	persuas	extra	humor	physa	under	normal	over	obese	femalerater	type
1	3	7	2	2	1	0	0	0	0	1
1	5	5	4	4	0	1	0	0	0	2
1	7	3	6	6	0	0	1	0	0	3
1	9	1	8	8	0	0	0	1	0	4
6	2	2	6	2	1	0	0	0	0	1
6	3	3	5	4	0	1	0	0	0	2
6	4	4	4	6	0	0	1	0	0	3
6	7	6	2	9	0	0	0	1	0	4
11	5	8	7	2	1	0	0	0	1	1
11	7	6	8	3	0	1	0	0	1	2
11	6	3	6	8	0	0	1	0	1	3
11	4	3	7	6	0	0	0	1	1	4
14	3	1	3	2	1	0	0	0	0	1
14	4	3	5	5	0	1	0	0	0	2
14	6	5	8	6	0	0	1	0	0	3
14	7	7	7	2	0	0	0	1	0	4
18	1	3	7	3	1	0	0	0	1	1
18	2	4	7	3	0	1	0	0	1	2
18	4	5	5	7	0	0	1	0	1	3
18	5	6	5	4	0	0	0	1	1	4
22	7	6	8	7	1	0	0	0	1	1
22	8	7	8	8	0	1	0	0	1	2
22	8	8	8	8	0	0	1	0	1	3
22	9	9	8	9	0	0	0	1	1	4
21	5	8	2	7	1	0	0	0	0	1
21	6	6	2	4	0	1	0	0	0	2
21	5	3	4	3	0	0	1	0	0	3
21	3	2	8	2	0	0	0	1	0	4
10	1	9	9	2	1	0	0	0	1	1
10	6	7	6	9	0	1	0	0	1	2
10	9	2	7	6	0	0	1	0	1	3
10	4	1	6	1	0	0	0	1	1	4
60	1	2	6	5	1	0	0	0	1	1
60	3	3	5	7	0	1	0	0	1	2
60	2	4	4	6	0	0	1	0	1	3
60	4	6	2	3	0	0	0	1	1	4
110	2	3	8	3	1	0	0	0	1	1
110	4	8	9	6	0	1	0	0	1	2
110	9	9	8	9	0	0	1	0	1	3
110	7	8	5	8	0	0	0	1	1	4
140	9	1	3	1	1	0	0	0	0	1
140	8	2	5	5	0	1	0	0	0	2
140	2	9	7	7	0	0	1	0	0	3
140	1	8	9	9	0	0	0	1	0	4
180	4	1	7	7	1	0	0	0	1	1
180	7	3	5	9	0	1	0	0	1	2
180	2	7	3	5	0	0	1	0	1	3
180	1	9	1	4	0	0	0	1	1	4
220	2	5	9	9	1	0	0	0	1	1
220	3	6	7	7	0	1	0	0	1	2
220	7	3	5	5	0	0	1	0	1	3
220	9	8	2	2	0	0	0	1	1	4
210	3	3	3	3	1	0	0	0	0	1
210	3	3	3	3	0	1	0	0	0	2
210	4	5	5	2	0	0	1	0	0	3
210	4	5	3	1	0	0	0	1	0	4
100	1	2	8	3	1	0	0	0	0	1
100	2	2	6	4	0	1	0	0	0	2
100	4	2	5	5	0	0	1	0	0	3
100	7	2	3	6	0	0	0	1	0	4
600	1	2	1	1	1	0	0	0	0	1
600	2	4	4	4	0	1	0	0	0	2
600	6	7	6	9	0	0	1	0	0	3
600	7	8	7	8	0	0	0	1	0	4
1100	7	6	2	2	1	0	0	0	1	1
1100	3	3	3	3	0	1	0	0	1	2
1100	3	7	4	4	0	0	1	0	1	3
1100	7	3	8	8	0	0	0	1	1	4
1400	9	9	3	4	1	0	0	0	1	1
1400	6	7	5	5	0	1	0	0	1	2
1400	6	5	5	5	0	0	1	0	1	3
1400	4	4	7	6	0	0	0	1	1	4
1800	5	5	8	2	1	0	0	0	0	1
1800	7	7	7	5	0	1	0	0	0	2
1800	8	8	6	7	0	0	1	0	0	3
1800	9	9	4	8	0	0	0	1	0	4
2200	1	1	5	1	1	0	0	0	0	1
2200	1	1	5	1	0	1	0	0	0	2
2200	1	1	5	1	0	0	1	0	0	3
2200	1	1	5	9	0	0	0	1	0	4
2100	2	9	1	1	1	0	0	0	0	1
2100	3	8	3	3	0	1	0	0	0	2
2100	5	3	8	8	0	0	1	0	0	3
2100	9	1	7	9	0	0	0	1	0	4
1000	4	2	6	6	1	0	0	0	1	1
1000	8	3	8	8	0	1	0	0	1	2
1000	9	3	7	9	0	0	1	0	1	3
1000	8	3	7	5	0	0	0	1	1	4
6000	1	5	3	3	1	0	0	0	0	1
6000	2	6	4	4	0	1	0	0	0	2
6000	5	5	6	8	0	0	1	0	0	3
6000	8	3	7	4	0	0	0	1	0	4
11000	1	1	9	9	1	0	0	0	1	1
11000	3	3	7	7	0	1	0	0	1	2
11000	6	6	4	5	0	0	1	0	1	3
11000	9	9	1	2	0	0	0	1	1	4
14000	5	5	5	6	1	0	0	0	0	1
14000	5	5	5	7	0	1	0	0	0	2
14000	5	5	5	7	0	0	1	0	0	3
14000	5	5	5	8	0	0	0	1	0	4
18000	4	1	5	1	1	0	0	0	0	1
18000	6	1	1	1	0	1	0	0	0	2
18000	6	1	1	4	0	0	1	0	0	3
18000	4	1	1	1	0	0	0	1	0	4
22000	1	1	2	6	1	0	0	0	0	1
22000	1	1	3	7	0	1	0	0	0	2
22000	1	1	5	1	0	0	1	0	0	3
22000	1	1	6	1	0	0	0	1	0	4
21000	7	9	6	2	1	0	0	0	1	1
21000	5	7	6	3	0	1	0	0	1	2
21000	4	4	5	9	0	0	1	0	1	3
21000	7	4	7	6	0	0	0	1	1	4
10000	4	5	5	4	1	0	0	0	1	1
10000	5	6	5	6	0	1	0	0	1	2
10000	6	5	5	5	0	0	1	0	1	3
10000	7	4	5	3	0	0	0	1	1	4
60000	1	1	1	1	1	0	0	0	1	1
60000	1	1	1	4	0	1	0	0	1	2
60000	1	1	1	5	0	0	1	0	1	3
60000	1	1	1	6	0	0	0	1	1	4
110000	1	2	7	1	1	0	0	0	1	1
110000	3	4	5	3	0	1	0	0	1	2
110000	7	6	3	6	0	0	1	0	1	3
110000	9	8	1	9	0	0	0	1	1	4
140000	4	1	7	1	1	0	0	0	0	1
140000	5	7	6	4	0	1	0	0	0	2
140000	8	6	5	8	0	0	1	0	0	3
140000	7	5	5	5	0	0	0	1	0	4
180000	2	3	7	3	1	0	0	0	0	1
180000	4	3	5	7	0	1	0	0	0	2
180000	4	8	5	6	0	0	1	0	0	3
180000	9	8	9	3	0	0	0	1	0	4
220000	1	6	5	1	1	0	0	0	1	1
220000	1	5	5	6	0	1	0	0	1	2
220000	1	3	2	7	0	0	1	0	1	3
220000	4	2	2	6	0	0	0	1	1	4
210000	1	9	9	1	1	0	0	0	0	1
210000	4	7	6	2	0	1	0	0	0	2
210000	9	5	5	5	0	0	1	0	0	3
210000	6	1	2	9	0	0	0	1	0	4
100000	1	9	2	8	1	0	0	0	0	1
100000	4	7	4	6	0	1	0	0	0	2
100000	7	4	6	4	0	0	1	0	0	3
100000	9	1	8	3	0	0	0	1	0	4
600000	7	7	7	2	1	0	0	0	1	1
600000	6	6	6	4	0	1	0	0	1	2
600000	5	4	4	6	0	0	1	0	1	3
600000	3	2	3	8	0	0	0	1	1	4
1100000	5	5	5	5	1	0	0	0	1	1
1100000	5	5	5	5	0	1	0	0	1	2
1100000	5	5	5	5	0	0	1	0	1	3
1100000	5	5	5	7	0	0	0	1	1	4
1400000	5	4	4	4	1	0	0	0	0	1
1400000	6	5	5	5	0	1	0	0	0	2
1400000	5	6	6	6	0	0	1	0	0	3
1400000	5	5	7	7	0	0	0	1	0	4
1800000	9	2	9	7	1	0	0	0	0	1
1800000	8	3	7	6	0	1	0	0	0	2
1800000	5	5	6	5	0	0	1	0	0	3
1800000	2	9	2	5	0	0	0	1	0	4
2200000	2	9	9	2	1	0	0	0	1	1
2200000	2	8	8	2	0	1	0	0	1	2
2200000	2	1	2	2	0	0	1	0	1	3
2200000	8	1	2	8	0	0	0	1	1	4
2100000	8	6	9	7	1	0	0	0	0	1
2100000	7	7	8	8	0	1	0	0	0	2
2100000	6	6	7	8	0	0	1	0	0	3
2100000	5	7	6	7	0	0	0	1	0	4
1000000	1	8	4	1	1	0	0	0	1	1
1000000	2	7	5	3	0	1	0	0	1	2
1000000	4	6	7	7	0	0	1	0	1	3
1000000	9	2	8	9	0	0	0	1	1	4
6000000	1	1	9	2	1	0	0	0	0	1
6000000	3	3	7	6	0	1	0	0	0	2
6000000	6	6	3	9	0	0	1	0	0	3
6000000	9	9	1	7	0	0	0	1	0	4
11000000	1	1	1	1	1	0	0	0	1	1
11000000	2	2	1	1	0	1	0	0	1	2
11000000	1	1	1	5	0	0	1	0	1	3
11000000	1	1	3	1	0	0	0	1	1	4
14000000	3	2	6	6	1	0	0	0	0	1
14000000	5	3	4	4	0	1	0	0	0	2
14000000	7	6	4	4	0	0	1	0	0	3
14000000	2	2	6	3	0	0	0	1	0	4
18000000	7	5	6	1	1	0	0	0	0	1
18000000	7	5	5	5	0	1	0	0	0	2
18000000	8	5	4	6	0	0	1	0	0	3
18000000	9	7	3	8	0	0	0	1	0	4
22000000	2	3	6	9	1	0	0	0	0	1
22000000	7	4	3	6	0	1	0	0	0	2
22000000	5	6	7	5	0	0	1	0	0	3
22000000	8	5	8	2	0	0	0	1	0	4
21000000	5	5	5	5	1	0	0	0	0	1
21000000	5	5	5	4	0	1	0	0	0	2
21000000	5	5	5	5	0	0	1	0	0	3
21000000	5	5	5	5	0	0	0	1	0	4
10000000	4	3	4	7	1	0	0	0	0	1
10000000	5	4	5	6	0	1	0	0	0	2
10000000	5	6	6	5	0	0	1	0	0	3
10000000	4	7	7	4	0	0	0	1	0	4
60000000	4	6	7	1	1	0	0	0	1	1
60000000	6	9	9	4	0	1	0	0	1	2
60000000	2	4	4	9	0	0	1	0	1	3
60000000	1	1	2	6	0	0	0	1	1	4
110000000	9	9	9	5	1	0	0	0	0	1
110000000	6	6	6	7	0	1	0	0	0	2
110000000	3	3	3	3	0	0	1	0	0	3
110000000	1	1	1	1	0	0	0	1	0	4
140000000	2	6	8	4	1	0	0	0	0	1
140000000	3	5	7	5	0	1	0	0	0	2
140000000	4	4	6	6	0	0	1	0	0	3
140000000	5	3	5	7	0	0	0	1	0	4
180000000	2	9	5	9	1	0	0	0	1	1
180000000	2	9	4	9	0	1	0	0	1	2
180000000	8	1	2	2	0	0	1	0	1	3
180000000	9	1	1	1	0	0	0	1	1	4
220000000	2	2	5	1	1	0	0	0	1	1
220000000	4	4	5	5	0	1	0	0	1	2
220000000	7	6	5	9	0	0	1	0	1	3
220000000	9	9	8	9	0	0	0	1	1	4
210000000	1	9	9	3	1	0	0	0	1	1
210000000	3	6	6	9	0	1	0	0	1	2
210000000	5	4	5	8	0	0	1	0	1	3
210000000	9	1	1	7	0	0	0	1	1	4
100000000	2	2	1	1	1	0	0	0	1	1
100000000	3	3	3	3	0	1	0	0	1	2
100000000	7	6	5	5	0	0	1	0	1	3
100000000	9	9	8	9	0	0	0	1	1	4
600000000	9	8	5	6	1	0	0	0	1	1
600000000	6	7	4	8	0	1	0	0	1	2
600000000	4	5	6	7	0	0	1	0	1	3
600000000	2	5	8	4	0	0	0	1	1	4
1100000000	2	8	4	2	1	0	0	0	0	1
1100000000	5	3	3	3	0	1	0	0	0	2
1100000000	7	5	7	7	0	0	1	0	0	3
1100000000	7	6	8	8	0	0	0	1	0	4
1400000000	7	5	6	6	1	0	0	0		1
1400000000	4	5	6	7	0	1	0	0		2
1400000000	5	6	6	6	0	0	1	0		3
1400000000	6	7	6	7	0	0	0	1		4
1800000000	1	1	8	1	1	0	0	0	0	1
1800000000	8	1	8	5	0	1	0	0	0	2
1800000000	5	2	5	5	0	0	1	0	0	3
1800000000	8	8	2	9	0	0	0	1	0	4
2200000000	4	5	2	5	1	0	0	0	0	1
2200000000	5	4	3	4	0	1	0	0	0	2
2200000000	6	3	4	3	0	0	1	0	0	3
2200000000	7	2	5	2	0	0	0	1	0	4
2100000000	2	2	2	8	1	0	0	0	0	1
2100000000	2	2	2	7	0	1	0	0	0	2
2100000000	8	8	8	6	0	0	1	0	0	3
2100000000	7	7	8	5	0	0	0	1	0	4
1000000000	1	3	2	5	1	0	0	0	0	1
1000000000	3	5	7	9	0	1	0	0	0	2
1000000000	9	9	5	6	0	0	1	0	0	3
1000000000	6	2	9	1	0	0	0	1	0	4
6000000000	1	1	9	1	1	0	0	0	1	1
6000000000	4	3	6	9	0	1	0	0	1	2
6000000000	6	6	4	6	0	0	1	0	1	3
6000000000	9	9	1	1	0	0	0	1	1	4
11000000000	2	8	9	5	1	0	0	0	1	1
11000000000	4	6	7	5	0	1	0	0	1	2
11000000000	6	4	5	5	0	0	1	0	1	3
11000000000	8	2	2	5	0	0	0	1	1	4
14000000000	1	2	9	4	1	0	0	0	0	1
14000000000	5	6	4	8	0	1	0	0	0	2
14000000000	9	9	5	9	0	0	1	0	0	3
14000000000	7	6	9	2	0	0	0	1	0	4
18000000000	2	1	1	1	1	0	0	0	0	1
18000000000	3	2	4	8	0	1	0	0	0	2
18000000000	6	6	6	4	0	0	1	0	0	3
18000000000	8	9	8	1	0	0	0	1	0	4
22000000000	1	9	9	1	1	0	0	0	0	1
22000000000	1	9	9	1	0	1	0	0	0	2
22000000000	1	9	9	1	0	0	1	0	0	3
22000000000	9	1	1	9	0	0	0	1	0	4
21000000000	2	7	9	9	1	0	0	0	1	1
21000000000	4	9	6	9	0	1	0	0	1	2
21000000000	7	8	6	6	0	0	1	0	1	3
21000000000	8	3	4	3	0	0	0	1	1	4
10000000000	3	1	1	1	1	0	0	0	0	1
10000000000	9	3	9	1	0	1	0	0	0	2
10000000000	1	3	3	9	0	0	1	0	0	3
10000000000	9	9	9	1	0	0	0	1	0	4
60000000000	9	4	6	6	1	0	0	0	1	1
60000000000	8	6	7	7	0	1	0	0	1	2
60000000000	7	8	8	8	0	0	1	0	1	3
60000000000	6	9	8	7	0	0	0	1	1	4
110000000000	7	1	7	7	1	0	0	0	0	1
110000000000	6	3	7	8	0	1	0	0	0	2
110000000000	4	4	4	6	0	0	1	0	0	3
110000000000	2	7	5	3	0	0	0	1	0	4
140000000000	1	1	1	1	1	0	0	0	0	1
140000000000	1	1	1	1	0	1	0	0	0	2
140000000000	1	5	5	9	0	0	1	0	0	3
140000000000	9	9	9	5	0	0	0	1	0	4
180000000000	1	4	4	1	1	0	0	0	1	1
180000000000	1	6	5	4	0	1	0	0	1	2
180000000000	5	8	8	9	0	0	1	0	1	3
180000000000	9	7	6	7	0	0	0	1	1	4
220000000000	7	2	2	9	1	0	0	0	1	1
220000000000	6	3	4	8	0	1	0	0	1	2
220000000000	4	6	7	2	0	0	1	0	1	3
220000000000	2	8	8	1	0	0	0	1	1	4
210000000000	1	1	2	5	1	0	0	0	1	1
210000000000	2	2	8	7	0	1	0	0	1	2
210000000000	3	5	7	9	0	0	1	0	1	3
210000000000	8	8	2	7	0	0	0	1	1	4
100000000000	2	1	9	9	1	0	0	0	0	1
100000000000	3	2	8	8	0	1	0	0	0	2
100000000000	7	6	2	2	0	0	1	0	0	3
100000000000	9	9	5	1	0	0	0	1	0	4
600000000000	1	9	1	9	1	0	0	0	0	1
600000000000	2	8	2	8	0	1	0	0	0	2
600000000000	8	2	8	2	0	0	1	0	0	3
600000000000	9	1	9	1	0	0	0	1	0	4
1100000000000	2	2	1	1	1	0	0	0	0	1
1100000000000	1	1	2	2	0	1	0	0	0	2
1100000000000	4	4	8	6	0	0	1	0	0	3
1100000000000	7	7	8	8	0	0	0	1	0	4
1400000000000	5	5	5	5	1	0	0	0	0	1
1400000000000	5	5	5	5	0	1	0	0	0	2
1400000000000	5	5	5	5	0	0	1	0	0	3
1400000000000	5	5	5	5	0	0	0	1	0	4
1800000000000	2	2	2	2	1	0	0	0	0	1
1800000000000	1	3	3	3	0	1	0	0	0	2
1800000000000	7	5	6	8	0	0	1	0	0	3
1800000000000	8	8	7	7	0	0	0	1	0	4
2200000000000	5	2	1	5	1	0	0	0	0	1
2200000000000	5	3	3	5	0	1	0	0	0	2
2200000000000	6	7	6	5	0	0	1	0	0	3
2200000000000	4	8	9	5	0	0	0	1	0	4
2100000000000	9	8	1	1	1	0	0	0	1	1
2100000000000	9	8	1	2	0	1	0	0	1	2
2100000000000	5	9	7	9	0	0	1	0	1	3
2100000000000	1	9	9	8	0	0	0	1	1	4
1000000000000	1	2	2	2	1	0	0	0	0	1
1000000000000	4	1	2	1	0	1	0	0	0	2
1000000000000	7	5	7	6	0	0	1	0	0	3
1000000000000	8	8	2	5	0	0	0	1	0	4
6000000000000	5	6	1	2	1	0	0	0	0	1
6000000000000	8	8	4	5	0	1	0	0	0	2
6000000000000	3	2	2	8	0	0	1	0	0	3
6000000000000	4	1	5	9	0	0	0	1	0	4
11000000000000	1	9	1	9	1	0	0	0	1	1
11000000000000	2	9	1	9	0	1	0	0	1	2
11000000000000	3	6	1	9	0	0	1	0	1	3
11000000000000	3	6	1	9	0	0	0	1	1	4
14000000000000	4	4	4	4	1	0	0	0	0	1
14000000000000	4	4	4	4	0	1	0	0	0	2
14000000000000	4	4	4	4	0	0	1	0	0	3
14000000000000	4	4	4	4	0	0	0	1	0	4
18000000000000	8	9	9	8	1	0	0	0	1	1
18000000000000	2	6	6	8	0	1	0	0	1	2
18000000000000	2	2	3	2	0	0	1	0	1	3
18000000000000	2	1	1	1	0	0	0	1	1	4
22000000000000	1	1	2	2	1	0	0	0	0	1
22000000000000	7	7	4	6	0	1	0	0	0	2
22000000000000	7	7	5	5	0	0	1	0	0	3
22000000000000	1	8	7	2	0	0	0	1	0	4
21000000000000	1	3	3	3	1	0	0	0	0	1
21000000000000	1	5	5	5	0	1	0	0	0	2
21000000000000	1	5	5	6	0	0	1	0	0	3
21000000000000	1	3	6	5	0	0	0	1	0	4
10000000000000	1	1	9	1	1	0	0	0	1	1
10000000000000	1	2	8	2	0	1	0	0	1	2
10000000000000	7	8	2	8	0	0	1	0	1	3
10000000000000	8	9	1	9	0	0	0	1	1	4
60000000000000	1	9	4	6	1	0	0	0	0	1
60000000000000	3	7	6	9	0	1	0	0	0	2
60000000000000	5	5	9	9	0	0	1	0	0	3
60000000000000	3	7	8	3	0	0	0	1	0	4
110000000000000	4	3	5	4	1	0	0	0	0	1
110000000000000	5	4	5	6	0	1	0	0	0	2
110000000000000	4	4	6	5	0	0	1	0	0	3
110000000000000	5	5	5	5	0	0	0	1	0	4
140000000000000	1	2	1	1	1	0	0	0	0	1
140000000000000	4	4	3	4	0	1	0	0	0	2
140000000000000	9	8	1	7	0	0	1	0	0	3
140000000000000	5	5	7	4	0	0	0	1	0	4
180000000000000	2	8	8	2	1	0	0	0	0	1
180000000000000	3	7	8	4	0	1	0	0	0	2
180000000000000	5	5	7	6	0	0	1	0	0	3
180000000000000	8	3	7	7	0	0	0	1	0	4
220000000000000	6	8	2	9	1	0	0	0	1	1
220000000000000	8	7	4	7	0	1	0	0	1	2
220000000000000	9	6	5	5	0	0	1	0	1	3
220000000000000	5	2	8	2	0	0	0	1	1	4
210000000000000	4	4	5	5	1	0	0	0	0	1
210000000000000	3	4	4	5	0	1	0	0	0	2
210000000000000	5	5	5	5	0	0	1	0	0	3
210000000000000	4	4	5	5	0	0	0	1	0	4
100000000000000	7	5	2	8	1	0	0	0	0	1
100000000000000	6	5	3	6	0	1	0	0	0	2
100000000000000	5	5	5	3	0	0	1	0	0	3
100000000000000	4	5	8	1	0	0	0	1	0	4
600000000000000	4	5	5	2	1	0	0	0	0	1
600000000000000	3	4	5	4	0	1	0	0	0	2
600000000000000	4	4	5	6	0	0	1	0	0	3
600000000000000	4	4	5	8	0	0	0	1	0	4
1.1e+15	2	8	8	3	1	0	0	0	1	1
1.1e+15	3	7	7	4	0	1	0	0	1	2
1.1e+15	5	6	6	5	0	0	1	0	1	3
1.1e+15	8	2	3	8	0	0	0	1	1	4
1.4e+15	1	1	1	1	1	0	0	0	0	1
1.4e+15	1	1	1	1	0	1	0	0	0	2
1.4e+15	1	1	1	1	0	0	1	0	0	3
1.4e+15	1	1	1	9	0	0	0	1	0	4
1.8e+15	5	1	4	9	1	0	0	0	1	1
1.8e+15	7	3	6	9	0	1	0	0	1	2
1.8e+15	9	5	5	7	0	0	1	0	1	3
1.8e+15	6	4	5	5	0	0	0	1	1	4
2.2e+15	5	5	5	3	1	0	0	0	1	1
2.2e+15	5	5	5	3	0	1	0	0	1	2
2.2e+15	5	5	5	8	0	0	1	0	1	3
2.2e+15	5	5	5	8	0	0	0	1	1	4
2.1e+15	2	4	1	1	1	0	0	0	1	1
2.1e+15	9	2	3	5	0	1	0	0	1	2
2.1e+15	7	6	5	9	0	0	1	0	1	3
2.1e+15	1	9	9	2	0	0	0	1	1	4
1e+15	1	5	6	4	1	0	0	0	0	1
1e+15	5	9	9	8	0	1	0	0	0	2
1e+15	3	7	3	9	0	0	1	0	0	3
1e+15	9	3	1	2	0	0	0	1	0	4
6e+15	1	9	9	1	1	0	0	0	1	1
6e+15	4	8	7	3	0	1	0	0	1	2
6e+15	7	4	5	6	0	0	1	0	1	3
6e+15	9	1	1	9	0	0	0	1	1	4
1.1e+16	3	6	7	6	1	0	0	0	0	1
1.1e+16	4	5	5	7	0	1	0	0	0	2
1.1e+16	3	7	6	5	0	0	1	0	0	3
1.1e+16	5	6	8	7	0	0	0	1	0	4
1.4e+16	1	1	9	1	1	0	0	0	0	1
1.4e+16	3	4	6	4	0	1	0	0	0	2
1.4e+16	6	7	4	9	0	0	1	0	0	3
1.4e+16	9	9	1	6	0	0	0	1	0	4
1.8e+16	7	7	4	5	1	0	0	0	0	1
1.8e+16	6	5	5	7	0	1	0	0	0	2
1.8e+16	4	4	7	6	0	0	1	0	0	3
1.8e+16	2	2	8	3	0	0	0	1	0	4
2.2e+16	2	2	1	2	1	0	0	0	0	1
2.2e+16	4	4	3	5	0	1	0	0	0	2
2.2e+16	7	7	6	8	0	0	1	0	0	3
2.2e+16	9	9	8	9	0	0	0	1	0	4
2.1e+16	3	8	8	6	1	0	0	0	0	1
2.1e+16	4	6	6	8	0	1	0	0	0	2
2.1e+16	6	4	4	9	0	0	1	0	0	3
2.1e+16	8	2	4	4	0	0	0	1	0	4
1e+16	5	5	6	5	1	0	0	0	1	1
1e+16	5	5	6	5	0	1	0	0	1	2
1e+16	6	5	5	4	0	0	1	0	1	3
1e+16	7	5	5	4	0	0	0	1	1	4
6e+16	2	3	3	2	1	0	0	0	0	1
6e+16	3	4	4	4	0	1	0	0	0	2
6e+16	7	6	6	8	0	0	1	0	0	3
6e+16	8	8	8	6	0	0	0	1	0	4
1.1e+17	4	1	4	1	1	0	0	0	0	1
1.1e+17	5	3	4	3	0	1	0	0	0	2
1.1e+17	6	6	6	8	0	0	1	0	0	3
1.1e+17	7	9	7	4	0	0	0	1	0	4
1.4e+17	2	1	7	3	1	0	0	0	0	1
1.4e+17	3	3	5	5	0	1	0	0	0	2
1.4e+17	4	8	6	7	0	0	1	0	0	3
1.4e+17	8	5	1	8	0	0	0	1	0	4
1.8e+17	1	2	1	3	1	0	0	0	1	1
1.8e+17	1	2	1	3	0	1	0	0	1	2
1.8e+17	1	2	1	7	0	0	1	0	1	3
1.8e+17	1	2	1	3	0	0	0	1	1	4
2.2e+17	9	5	3	2	1	0	0	0	0	1
2.2e+17	2	3	3	2	0	1	0	0	0	2
2.2e+17	5	6	7	8	0	0	1	0	0	3
2.2e+17	1	3	9	9	0	0	0	1	0	4
2.1e+17	9	9	1	9	1	0	0	0	1	1
2.1e+17	5	5	7	8	0	1	0	0	1	2
2.1e+17	5	5	8	7	0	0	1	0	1	3
2.1e+17	1	1	9	1	0	0	0	1	1	4
1e+17	4	2	3	3	1	0	0	0	0	1
1e+17	5	3	4	6	0	1	0	0	0	2
1e+17	5	8	5	4	0	0	1	0	0	3
1e+17	7	9	8	2	0	0	0	1	0	4
6e+17	8	2	9	2	1	0	0	0	1	1
6e+17	6	4	7	3	0	1	0	0	1	2
6e+17	3	7	2	8	0	0	1	0	1	3
6e+17	2	8	3	9	0	0	0	1	1	4
1.1e+18	2	9	2	5	1	0	0	0	1	1
1.1e+18	3	7	3	4	0	1	0	0	1	2
1.1e+18	6	3	6	1	0	0	1	0	1	3
1.1e+18	9	1	9	9	0	0	0	1	1	4
1.4e+18	7	8	8	6	1	0	0	0	1	1
1.4e+18	5	7	7	8	0	1	0	0	1	2
1.4e+18	3	4	4	7	0	0	1	0	1	3
1.4e+18	2	2	2	4	0	0	0	1	1	4
1.8e+18	1	2	3	4	1	0	0	0	0	1
1.8e+18	1	2	3	3	0	1	0	0	0	2
1.8e+18	1	2	3	2	0	0	1	0	0	3
1.8e+18	1	2	2	2	0	0	0	1	0	4
2.2e+18	2	2	1	1	1	0	0	0	1	1
2.2e+18	2	2	1	1	0	1	0	0	1	2
2.2e+18	2	2	1	1	0	0	1	0	1	3
2.2e+18	2	2	1	1	0	0	0	1	1	4
2.1e+18	4	7	5	3	1	0	0	0	1	1
2.1e+18	7	8	4	8	0	1	0	0	1	2
2.1e+18	5	6	6	6	0	0	1	0	1	3
2.1e+18	6	9	8	5	0	0	0	1	1	4
1e+18	9	9	5	1	1	0	0	0	0	1
1e+18	9	9	5	3	0	1	0	0	0	2
1e+18	9	9	5	7	0	0	1	0	0	3
1e+18	9	9	5	9	0	0	0	1	0	4
6e+18	6	4	3	6	1	0	0	0	0	1
6e+18	5	7	6	5	0	1	0	0	0	2
6e+18	7	8	7	4	0	0	1	0	0	3
6e+18	8	5	8	7	0	0	0	1	0	4
1.1e+19	3	5	2	2	1	0	0	0	1	1
1.1e+19	7	7	3	8	0	1	0	0	1	2
1.1e+19	5	3	5	6	0	0	1	0	1	3
1.1e+19	4	2	8	4	0	0	0	1	1	4
1.4e+19	1	1	9	1	1	0	0	0	0	1
1.4e+19	9	9	1	1	0	1	0	0	0	2
1.4e+19	1	1	1	1	0	0	1	0	0	3
1.4e+19	9	9	1	9	0	0	0	1	0	4
1.8e+19	4	6	8	5	1	0	0	0	1	1
1.8e+19	5	6	8	5	0	1	0	0	1	2
1.8e+19	6	6	7	6	0	0	1	0	1	3
1.8e+19	8	7	6	6	0	0	0	1	1	4
2.2e+19	3	5	7	4	1	0	0	0	1	1
2.2e+19	4	4	6	7	0	1	0	0	1	2
2.2e+19	5	3	3	6	0	0	1	0	1	3
2.2e+19	6	2	2	5	0	0	0	1	1	4
2.1e+19	4	8	3	8	1	0	0	0	0	1
2.1e+19	6	9	2	7	0	1	0	0	0	2
2.1e+19	5	3	6	4	0	0	1	0	0	3
2.1e+19	2	2	5	3	0	0	0	1	0	4
1e+19	5	5	5	2	1	0	0	0	0	1
1e+19	5	5	5	3	0	1	0	0	0	2
1e+19	5	5	5	4	0	0	1	0	0	3
1e+19	5	5	5	9	0	0	0	1	0	4
6e+19	1	1	9	2	1	0	0	0	0	1
6e+19	2	2	8	5	0	1	0	0	0	2
6e+19	6	6	2	7	0	0	1	0	0	3
6e+19	9	9	1	6	0	0	0	1	0	4
1.1e+20	3	3	9	2	1	0	0	0	0	1
1.1e+20	7	5	7	4	0	1	0	0	0	2
1.1e+20	3	8	5	7	0	0	1	0	0	3
1.1e+20	5	8	4	9	0	0	0	1	0	4
1.4e+20	7	7	5	5	1	0	0	0	0	1
1.4e+20	6	5	5	9	0	1	0	0	0	2
1.4e+20	5	9	5	9	0	0	1	0	0	3
1.4e+20	4	6	5	5	0	0	0	1	0	4
1.8e+20	1	1	1	7	1	0	0	0	0	1
1.8e+20	1	1	1	7	0	1	0	0	0	2
1.8e+20	1	1	1	7	0	0	1	0	0	3
1.8e+20	9	9	9	1	0	0	0	1	0	4
2.2e+20	3	1	9	1	1	0	0	0	0	1
2.2e+20	7	3	6	4	0	1	0	0	0	2
2.2e+20	8	8	9	9	0	0	1	0	0	3
2.2e+20	7	6	3	6	0	0	0	1	0	4
2.1e+20	1	1	8	1	1	0	0	0	1	1
2.1e+20	1	2	9	2	0	1	0	0	1	2
2.1e+20	8	8	2	8	0	0	1	0	1	3
2.1e+20	9	9	1	9	0	0	0	1	1	4
1e+20	4	3	3	9	1	0	0	0	1	1
1e+20	9	5	6	8	0	1	0	0	1	2
1e+20	9	5	7	8	0	0	1	0	1	3
1e+20	7	1	9	1	0	0	0	1	1	4
6e+20	5	5	7	2	1	0	0	0	1	1
6e+20	5	6	6	3	0	1	0	0	1	2
6e+20	5	5	6	7	0	0	1	0	1	3
6e+20	6	4	5	9	0	0	0	1	1	4
1.1e+21	3	4	6	6	1	0	0	0	0	1
1.1e+21	4	4	5	7	0	1	0	0	0	2
1.1e+21	6	6	6	7	0	0	1	0	0	3
1.1e+21	7	3	4	5	0	0	0	1	0	4
1.4e+21	1	9	9	1	1	0	0	0	1	1
1.4e+21	2	7	7	7	0	1	0	0	1	2
1.4e+21	5	4	4	9	0	0	1	0	1	3
1.4e+21	9	1	1	7	0	0	0	1	1	4
1.8e+21	5	6	7	5	1	0	0	0	1	1
1.8e+21	4	7	8	8	0	1	0	0	1	2
1.8e+21	6	5	6	7	0	0	1	0	1	3
1.8e+21	7	4	5	4	0	0	0	1	1	4
2.2e+21	9	1	9	9	1	0	0	0	0	1
2.2e+21	9	5	1	1	0	1	0	0	0	2
2.2e+21	5	9	5	5	0	0	1	0	0	3
2.2e+21	1	9	4	2	0	0	0	1	0	4
2.1e+21	6	3	8	3	1	0	0	0	0	1
2.1e+21	3	6	6	4	0	1	0	0	0	2
2.1e+21	7	7	4	6	0	0	1	0	0	3
2.1e+21	9	8	4	8	0	0	0	1	0	4
1e+21	2	3	8	8	1	0	0	0	0	1
1e+21	4	5	7	7	0	1	0	0	0	2
1e+21	6	7	5	5	0	0	1	0	0	3
1e+21	8	8	3	3	0	0	0	1	0	4
6e+21	4	3	3	5	1	0	0	0	1	1
6e+21	5	4	4	6	0	1	0	0	1	2
6e+21	7	6	6	6	0	0	1	0	1	3
6e+21	8	8	7	7	0	0	0	1	1	4
1.1e+22	9	9	9	9	1	0	0	0	1	1
1.1e+22	9	9	9	9	0	1	0	0	1	2
1.1e+22	9	9	9	9	0	0	1	0	1	3
1.1e+22	9	9	9	9	0	0	0	1	1	4
1.4e+22	3	5	2	2	1	0	0	0	1	1
1.4e+22	4	3	4	5	0	1	0	0	1	2
1.4e+22	6	7	6	9	0	0	1	0	1	3
1.4e+22	7	5	7	2	0	0	0	1	1	4
1.8e+22	2	3	8	3	1	0	0	0	1	1
1.8e+22	2	4	7	5	0	1	0	0	1	2
1.8e+22	2	5	4	7	0	0	1	0	1	3
1.8e+22	8	7	1	9	0	0	0	1	1	4
2.2e+22	6	9	5	4	1	0	0	0	1	1
2.2e+22	8	6	7	7	0	1	0	0	1	2
2.2e+22	4	4	4	9	0	0	1	0	1	3
2.2e+22	2	6	2	5	0	0	0	1	1	4
2.1e+22	9	2	8	8	1	0	0	0	0	1
2.1e+22	7	3	6	9	0	1	0	0	0	2
2.1e+22	5	5	4	6	0	0	1	0	0	3
2.1e+22	2	7	2	2	0	0	0	1	0	4
1e+22	9	9	4	3	1	0	0	0	1	1
1e+22	7	6	5	4	0	1	0	0	1	2
1e+22	7	6	5	6	0	0	1	0	1	3
1e+22	5	9	9	5	0	0	0	1	1	4
6e+22	1	5	1	8	1	0	0	0	0	1
6e+22	1	5	1	7	0	1	0	0	0	2
6e+22	1	5	1	4	0	0	1	0	0	3
6e+22	1	5	1	3	0	0	0	1	0	4
1.1e+23	1	1	1	1	1	0	0	0	0	1
1.1e+23	1	1	1	1	0	1	0	0	0	2
1.1e+23	3	1	1	1	0	0	1	0	0	3
1.1e+23	9	9	9	9	0	0	0	1	0	4
1.4e+23	1	2	8	1	1	0	0	0	0	1
1.4e+23	1	7	7	3	0	1	0	0	0	2
1.4e+23	4	5	5	8	0	0	1	0	0	3
1.4e+23	7	8	5	7	0	0	0	1	0	4
1.8e+23	1	3	3	2	1	0	0	0	1	1
1.8e+23	2	4	5	3	0	1	0	0	1	2
1.8e+23	4	5	5	5	0	0	1	0	1	3
1.8e+23	8	3	2	2	0	0	0	1	1	4
2.2e+23	1	1	1	1	1	0	0	0	0	1
2.2e+23	1	1	1	2	0	1	0	0	0	2
2.2e+23	1	1	1	6	0	0	1	0	0	3
2.2e+23	1	1	1	9	0	0	0	1	0	4
2.1e+23	4	4	9	3	1	0	0	0	0	1
2.1e+23	3	5	6	6	0	1	0	0	0	2
2.1e+23	5	8	5	9	0	0	1	0	0	3
2.1e+23	9	9	5	3	0	0	0	1	0	4
1e+23	6	7	7	7	1	0	0	0	1	1
1e+23	4	9	9	5	0	1	0	0	1	2
1e+23	9	2	2	9	0	0	1	0	1	3
1e+23	2	1	5	1	0	0	0	1	1	4
6e+23	3	2	2	5	1	0	0	0	1	1
6e+23	6	4	4	6	0	1	0	0	1	2
6e+23	7	6	7	6	0	0	1	0	1	3
6e+23	9	9	9	3	0	0	0	1	1	4
1.1e+24	1	1	1	3	1	0	0	0	1	1
1.1e+24	1	1	1	3	0	1	0	0	1	2
1.1e+24	1	1	1	2	0	0	1	0	1	3
1.1e+24	3	1	1	2	0	0	0	1	1	4
1.4e+24	2	1	8	1	1	0	0	0	0	1
1.4e+24	3	5	7	7	0	1	0	0	0	2
1.4e+24	7	6	3	5	0	0	1	0	0	3
1.4e+24	9	9	2	6	0	0	0	1	0	4
1.8e+24	1	1	9	1	1	0	0	0	0	1
1.8e+24	1	2	8	2	0	1	0	0	0	2
1.8e+24	1	2	6	5	0	0	1	0	0	3
1.8e+24	9	9	1	9	0	0	0	1	0	4
2.2e+24	3	6	6	3	1	0	0	0	0	1
2.2e+24	4	5	5	6	0	1	0	0	0	2
2.2e+24	3	4	5	9	0	0	1	0	0	3
2.2e+24	2	3	4	7	0	0	0	1	0	4
2.1e+24	2	9	9	5	1	0	0	0	1	1
2.1e+24	3	7	7	5	0	1	0	0	1	2
2.1e+24	5	5	5	5	0	0	1	0	1	3
2.1e+24	9	2	3	5	0	0	0	1	1	4
1e+24	9	6	2	5	1	0	0	0	1	1
1e+24	1	7	6	9	0	1	0	0	1	2
1e+24	6	8	8	6	0	0	1	0	1	3
1e+24	6	4	9	2	0	0	0	1	1	4
6e+24	3	9	9	9	1	0	0	0	0	1
6e+24	5	7	7	6	0	1	0	0	0	2
6e+24	7	2	4	4	0	0	1	0	0	3
6e+24	9	1	1	1	0	0	0	1	0	4
1.1e+25	5	5	5	5	1	0	0	0	0	1
1.1e+25	5	5	5	5	0	1	0	0	0	2
1.1e+25	5	5	5	5	0	0	1	0	0	3
1.1e+25	5	5	5	5	0	0	0	1	0	4
1.4e+25	1	1	3	1	1	0	0	0	1	1
1.4e+25	1	3	3	3	0	1	0	0	1	2
1.4e+25	5	5	5	9	0	0	1	0	1	3
1.4e+25	9	3	5	5	0	0	0	1	1	4
1.8e+25	9	1	1	9	1	0	0	0	0	1
1.8e+25	8	2	2	8	0	1	0	0	0	2
1.8e+25	7	3	3	7	0	0	1	0	0	3
1.8e+25	6	4	4	6	0	0	0	1	0	4
2.2e+25	4	1	7	3	1	0	0	0	0	1
2.2e+25	5	1	6	5	0	1	0	0	0	2
2.2e+25	7	1	6	8	0	0	1	0	0	3
2.2e+25	8	1	4	8	0	0	0	1	0	4
2.1e+25	5	5	4	5	1	0	0	0	0	1
2.1e+25	4	6	5	6	0	1	0	0	0	2
2.1e+25	5	5	5	6	0	0	1	0	0	3
2.1e+25	5	7	5	5	0	0	0	1	0	4
1e+25	5	5	5	5	1	0	0	0	0	1
1e+25	5	5	5	5	0	1	0	0	0	2
1e+25	5	5	5	5	0	0	1	0	0	3
1e+25	5	5	5	5	0	0	0	1	0	4
6e+25	5	3	7	7	1	0	0	0	1	1
6e+25	5	4	6	7	0	1	0	0	1	2
6e+25	5	5	5	6	0	0	1	0	1	3
6e+25	5	6	4	5	0	0	0	1	1	4
1.1e+26	1	1	1	1	1	0	0	0	1	1
1.1e+26	1	1	1	3	0	1	0	0	1	2
1.1e+26	1	1	1	7	0	0	1	0	1	3
1.1e+26	1	1	1	9	0	0	0	1	1	4
1.4e+26	2	9	9	3	1	0	0	0	0	1
1.4e+26	2	4	7	5	0	1	0	0	0	2
1.4e+26	4	3	4	7	0	0	1	0	0	3
1.4e+26	9	2	1	9	0	0	0	1	0	4
1.8e+26	4	1	1	5	1	0	0	0	0	1
1.8e+26	4	1	1	5	0	1	0	0	0	2
1.8e+26	4	1	1	5	0	0	1	0	0	3
1.8e+26	4	1	1	5	0	0	0	1	0	4
2.2e+26	9	1	9	9	1	0	0	0	0	1
2.2e+26	6	4	7	7	0	1	0	0	0	2
2.2e+26	4	7	3	3	0	0	1	0	0	3
2.2e+26	1	9	1	1	0	0	0	1	0	4
2.1e+26	5	3	6	8	1	0	0	0	1	1
2.1e+26	4	4	4	7	0	1	0	0	1	2
2.1e+26	7	6	8	5	0	0	1	0	1	3
2.1e+26	6	8	5	3	0	0	0	1	1	4
1e+26	1	9	1	9	1	0	0	0	1	1
1e+26	3	6	3	7	0	1	0	0	1	2
1e+26	5	4	5	5	0	0	1	0	1	3
1e+26	9	1	9	1	0	0	0	1	1	4
6e+26	2	4	6	8	1	0	0	0	1	1
6e+26	3	7	7	7	0	1	0	0	1	2
6e+26	8	8	8	5	0	0	1	0	1	3
6e+26	9	3	5	2	0	0	0	1	1	4
1.1e+27	1	5	9	1	1	0	0	0		1
1.1e+27	8	9	7	9	0	1	0	0		2
1.1e+27	1	4	6	7	0	0	1	0		3
1.1e+27	2	1	9	1	0	0	0	1		4
1.4e+27	1	5	4	3	1	0	0	0	1	1
1.4e+27	1	5	4	5	0	1	0	0	1	2
1.4e+27	1	5	4	7	0	0	1	0	1	3
1.4e+27	9	5	4	9	0	0	0	1	1	4
1.8e+27	7	4	1	2	1	0	0	0	0	1
1.8e+27	1	3	3	2	0	1	0	0	0	2
1.8e+27	2	2	1	1	0	0	1	0	0	3
1.8e+27	2	1	5	5	0	0	0	1	0	4
2.2e+27	2	3	9	8	1	0	0	0	0	1
2.2e+27	5	5	7	8	0	1	0	0	0	2
2.2e+27	7	7	7	8	0	0	1	0	0	3
2.2e+27	8	9	8	8	0	0	0	1	0	4
2.1e+27	1	1	1	2	1	0	0	0	0	1
2.1e+27	1	7	7	9	0	1	0	0	0	2
2.1e+27	9	1	1	2	0	0	1	0	0	3
2.1e+27	3	1	9	1	0	0	0	1	0	4
1e+27	3	2	2	3	1	0	0	0	0	1
1e+27	4	3	4	8	0	1	0	0	0	2
1e+27	6	5	6	7	0	0	1	0	0	3
1e+27	8	7	8	3	0	0	0	1	0	4
6e+27	9	9	9	8	1	0	0	0	0	1
6e+27	4	5	2	8	0	1	0	0	0	2
6e+27	4	5	4	8	0	0	1	0	0	3
6e+27	1	9	9	3	0	0	0	1	0	4
1.1e+28	6	8	9	3	1	0	0	0	0	1
1.1e+28	8	7	7	5	0	1	0	0	0	2
1.1e+28	4	5	5	6	0	0	1	0	0	3
1.1e+28	3	2	4	8	0	0	0	1	0	4
1.4e+28	3	6	6	6	1	0	0	0	1	1
1.4e+28	3	6	6	6	0	1	0	0	1	2
1.4e+28	7	6	6	6	0	0	1	0	1	3
1.4e+28	7	6	6	6	0	0	0	1	1	4
1.8e+28	9	1	3	4	1	0	0	0	1	1
1.8e+28	8	1	3	4	0	1	0	0	1	2
1.8e+28	5	5	6	7	0	0	1	0	1	3
1.8e+28	5	9	6	5	0	0	0	1	1	4
2.2e+28	1	1	1	1	1	0	0	0	1	1
2.2e+28	1	1	1	2	0	1	0	0	1	2
2.2e+28	1	1	1	5	0	0	1	0	1	3
2.2e+28	1	1	1	9	0	0	0	1	1	4
2.1e+28	1	6	8	7	1	0	0	0	0	1
2.1e+28	5	8	5	8	0	1	0	0	0	2
2.1e+28	7	2	3	3	0	0	1	0	0	3
2.1e+28	1	2	3	2	0	0	0	1	0	4
1e+28	2	3	5	6	1	0	0	0	1	1
1e+28	4	4	6	6	0	1	0	0	1	2
1e+28	6	5	7	7	0	0	1	0	1	3
1e+28	7	7	8	8	0	0	0	1	1	4
6e+28	2	2	2	7	1	0	0	0	0	1
6e+28	2	2	2	6	0	1	0	0	0	2
6e+28	2	2	2	5	0	0	1	0	0	3
6e+28	2	2	2	4	0	0	0	1	0	4
1.1e+29	1	1	9	9	1	0	0	0	1	1
1.1e+29	9	3	5	8	0	1	0	0	1	2
1.1e+29	5	5	4	6	0	0	1	0	1	3
1.1e+29	9	9	2	1	0	0	0	1	1	4
1.4e+29	1	1	1	1	1	0	0	0	0	1
1.4e+29	2	6	2	5	0	1	0	0	0	2
1.4e+29	7	7	6	7	0	0	1	0	0	3
1.4e+29	9	9	9	9	0	0	0	1	0	4
1.8e+29	1	9	1	1	1	0	0	0	1	1
1.8e+29	2	8	2	2	0	1	0	0	1	2
1.8e+29	6	3	7	7	0	0	1	0	1	3
1.8e+29	9	1	9	9	0	0	0	1	1	4
2.2e+29	5	6	6	9	1	0	0	0	1	1
2.2e+29	3	2	7	8	0	1	0	0	1	2
2.2e+29	4	3	8	3	0	0	1	0	1	3
2.2e+29	9	9	9	1	0	0	0	1	1	4
2.1e+29	2	2	5	5	1	0	0	0	0	1
2.1e+29	4	4	5	6	0	1	0	0	0	2
2.1e+29	6	6	5	7	0	0	1	0	0	3
2.1e+29	8	8	6	7	0	0	0	1	0	4
1e+29	4	4	2	5	1	0	0	0	0	1
1e+29	5	4	2	6	0	1	0	0	0	2
1e+29	5	4	2	4	0	0	1	0	0	3
1e+29	6	4	2	6	0	0	0	1	0	4
6e+29	4	7	5	2	1	0	0	0	1	1
6e+29	5	5	3	3	0	1	0	0	1	2
6e+29	2	3	7	5	0	0	1	0	1	3
6e+29	6	5	5	8	0	0	0	1	1	4
1.1e+30	4	3	7	3	1	0	0	0	1	1
1.1e+30	4	4	6	5	0	1	0	0	1	2
1.1e+30	7	6	5	6	0	0	1	0	1	3
1.1e+30	3	2	4	3	0	0	0	1	1	4
1.4e+30	1	1	9	1	1	0	0	0	0	1
1.4e+30	4	4	6	5	0	1	0	0	0	2
1.4e+30	6	6	4	9	0	0	1	0	0	3
1.4e+30	9	9	1	1	0	0	0	1	0	4
1.8e+30	3	8	1	9	1	0	0	0	0	1
1.8e+30	4	7	2	8	0	1	0	0	0	2
1.8e+30	5	6	8	7	0	0	1	0	0	3
1.8e+30	6	5	9	4	0	0	0	1	0	4
2.2e+30	3	4	7	8	1	0	0	0	0	1
2.2e+30	4	5	6	8	0	1	0	0	0	2
2.2e+30	7	7	6	7	0	0	1	0	0	3
2.2e+30	6	6	7	5	0	0	0	1	0	4
2.1e+30	9	9	9	1	1	0	0	0	1	1
2.1e+30	8	8	8	3	0	1	0	0	1	2
2.1e+30	2	4	2	7	0	0	1	0	1	3
2.1e+30	1	1	1	9	0	0	0	1	1	4
1e+30	1	8	9	1	1	0	0	0	0	1
1e+30	2	7	7	1	0	1	0	0	0	2
1e+30	6	1	3	7	0	0	1	0	0	3
1e+30	8	3	2	9	0	0	0	1	0	4
6e+30	5	7	4	8	1	0	0	0	1	1
6e+30	6	6	5	6	0	1	0	0	1	2
6e+30	3	4	6	4	0	0	1	0	1	3
6e+30	8	3	8	2	0	0	0	1	1	4
1.1e+31	3	3	4	2	1	0	0	0	0	1
1.1e+31	3	4	5	5	0	1	0	0	0	2
1.1e+31	4	3	5	5	0	0	1	0	0	3
1.1e+31	5	3	5	4	0	0	0	1	0	4
1.4e+31	8	2	2	9	1	0	0	0	1	1
1.4e+31	6	4	2	6	0	1	0	0	1	2
1.4e+31	4	4	2	3	0	0	1	0	1	3
1.4e+31	3	6	9	2	0	0	0	1	1	4
1.8e+31	1	7	3	2	1	0	0	0	0	1
1.8e+31	2	6	4	7	0	1	0	0	0	2
1.8e+31	4	4	5	5	0	0	1	0	0	3
1.8e+31	6	3	6	3	0	0	0	1	0	4
2.2e+31	7	9	9	1	1	0	0	0	1	1
2.2e+31	8	7	7	9	0	1	0	0	1	2
2.2e+31	9	6	6	6	0	0	1	0	1	3
2.2e+31	9	8	4	5	0	0	0	1	1	4
2.1e+31	3	3	8	8	1	0	0	0	0	1
2.1e+31	4	4	5	5	0	1	0	0	0	2
2.1e+31	5	5	4	4	0	0	1	0	0	3
2.1e+31	8	8	3	3	0	0	0	1	0	4
1e+31	1	1	1	1	1	0	0	0	0	1
1e+31	1	2	1	1	0	1	0	0	0	2
1e+31	1	1	1	1	0	0	1	0	0	3
1e+31	1	2	1	1	0	0	0	1	0	4
6e+31	9	1	2	5	1	0	0	0	1	1
6e+31	6	4	4	8	0	1	0	0	1	2
6e+31	4	7	7	9	0	0	1	0	1	3
6e+31	2	9	9	3	0	0	0	1	1	4
1.1e+32	7	9	9	9	1	0	0	0	1	1
1.1e+32	6	8	8	8	0	1	0	0	1	2
1.1e+32	5	5	7	5	0	0	1	0	1	3
1.1e+32	3	1	1	1	0	0	0	1	1	4
1.4e+32	4	5	9	5	1	0	0	0	0	1
1.4e+32	5	7	6	6	0	1	0	0	0	2
1.4e+32	7	8	8	9	0	0	1	0	0	3
1.4e+32	8	9	4	7	0	0	0	1	0	4
1.8e+32	3	8	8	9	1	0	0	0	0	1
1.8e+32	4	6	7	8	0	1	0	0	0	2
1.8e+32	5	5	6	7	0	0	1	0	0	3
1.8e+32	8	3	5	6	0	0	0	1	0	4
2.2e+32	3	1	2	2	1	0	0	0	0	1
2.2e+32	7	7	5	5	0	1	0	0	0	2
2.2e+32	9	9	8	9	0	0	1	0	0	3
2.2e+32	2	2	4	3	0	0	0	1	0	4
2.1e+32	9	5	8	7	1	0	0	0	0	1
2.1e+32	7	6	7	8	0	1	0	0	0	2
2.1e+32	3	4	4	4	0	0	1	0	0	3
2.1e+32	2	5	5	5	0	0	0	1	0	4
1e+32	4	3	4	3	1	0	0	0	1	1
1e+32	3	5	2	4	0	1	0	0	1	2
1e+32	7	7	6	7	0	0	1	0	1	3
1e+32	6	8	8	2	0	0	0	1	1	4
6e+32	1	2	8	2	1	0	0	0	1	1
6e+32	3	3	7	8	0	1	0	0	1	2
6e+32	7	7	3	9	0	0	1	0	1	3
6e+32	9	8	2	2	0	0	0	1	1	4
1.1e+33	2	1	7	2	1	0	0	0	1	1
1.1e+33	4	3	5	4	0	1	0	0	1	2
1.1e+33	6	6	4	6	0	0	1	0	1	3
1.1e+33	8	8	2	8	0	0	0	1	1	4

## Sheet: Study 6
responseid	persuas	extra	humor	physa	under	normal	over	obese	femalerater	type
8e+43	2	3	3	1	1	0	0	0	1	1
8e+43	2	3	4	5	0	1	0	0	1	2
8e+43	7	9	9	8	0	0	1	0	1	3
8e+43	8	8	8	2	0	0	0	1	1	4
1.1e+44	5	3	2	7	1	0	0	0	0	1
1.1e+44	5	3	2	7	0	1	0	0	0	2
1.1e+44	5	4	2	5	0	0	1	0	0	3
1.1e+44	4	5	4	4	0	0	0	1	0	4
1.6e+44	6	7	5	6	1	0	0	0	0	1
1.6e+44	8	9	8	9	0	1	0	0	0	2
1.6e+44	3	3	7	3	0	0	1	0	0	3
1.6e+44	1	1	6	1	0	0	0	1	0	4
2.2e+44	1	1	6	1	1	0	0	0	0	1
2.2e+44	4	6	4	4	0	1	0	0	0	2
2.2e+44	7	4	3	7	0	0	1	0	0	3
2.2e+44	2	1	2	4	0	0	0	1	0	4
2.7e+44	3	2	5	3	1	0	0	0	0	1
2.7e+44	7	6	6	6	0	1	0	0	0	2
2.7e+44	6	5	6	6	0	0	1	0	0	3
2.7e+44	6	4	7	5	0	0	0	1	0	4
3.4e+44	2	1	3	2	1	0	0	0	1	1
3.4e+44	3	4	6	8	0	1	0	0	1	2
3.4e+44	6	6	7	7	0	0	1	0	1	3
3.4e+44	8	7	3	4	0	0	0	1	1	4
3.5e+44	5	5	5	5	1	0	0	0	0	1
3.5e+44	5	5	5	5	0	1	0	0	0	2
3.5e+44	5	5	5	5	0	0	1	0	0	3
3.5e+44	5	5	5	5	0	0	0	1	0	4
4e+44	2	2	2	2	1	0	0	0	0	1
4e+44	8	7	3	8	0	1	0	0	0	2
4e+44	6	6	4	6	0	0	1	0	0	3
4e+44	3	4	8	3	0	0	0	1	0	4
4.1e+44	4	2	4	4	1	0	0	0	0	1
4.1e+44	5	4	5	5	0	1	0	0	0	2
4.1e+44	7	4	5	8	0	0	1	0	0	3
4.1e+44	8	6	7	6	0	0	0	1	0	4
4.4e+44	3	5	2	5	1	0	0	0	0	1
4.4e+44	4	5	3	5	0	1	0	0	0	2
4.4e+44	5	5	5	5	0	0	1	0	0	3
4.4e+44	6	5	5	5	0	0	0	1	0	4
4.4e+44	2	2	8	2	1	0	0	0	1	1
4.4e+44	3	4	8	5	0	1	0	0	1	2
4.4e+44	7	6	5	7	0	0	1	0	1	3
4.4e+44	8	7	3	5	0	0	0	1	1	4
4.9e+44	2	1	1	3	1	0	0	0	0	1
4.9e+44	3	4	1	6	0	1	0	0	0	2
4.9e+44	9	7	1	8	0	0	1	0	0	3
4.9e+44	7	4	1	3	0	0	0	1	0	4
6.8e+44	1	1	1	1	1	0	0	0	1	1
6.8e+44	1	1	1	3	0	1	0	0	1	2
6.8e+44	2	1	1	5	0	0	1	0	1	3
6.8e+44	3	1	1	7	0	0	0	1	1	4
7.3e+44	4	5	8	4	1	0	0	0	1	1
7.3e+44	6	5	7	4	0	1	0	0	1	2
7.3e+44	8	5	5	8	0	0	1	0	1	3
7.3e+44	9	5	5	7	0	0	0	1	1	4
8e+44	1	1	1	1	1	0	0	0	0	1
8e+44	1	1	1	1	0	1	0	0	0	2
8e+44	1	1	1	1	0	0	1	0	0	3
8e+44	1	1	1	1	0	0	0	1	0	4
8.5e+44	2	3	6	2	1	0	0	0	0	1
8.5e+44	3	3	4	3	0	1	0	0	0	2
8.5e+44	4	3	4	4	0	0	1	0	0	3
8.5e+44	7	3	4	6	0	0	0	1	0	4
9.1e+44	8	5	8	4	1	0	0	0	0	1
9.1e+44	9	8	9	6	0	1	0	0	0	2
9.1e+44	6	8	5	8	0	0	1	0	0	3
9.1e+44	6	6	5	7	0	0	0	1	0	4
1e+45	5	7	5	7	1	0	0	0	0	1
1e+45	7	6	5	7	0	1	0	0	0	2
1e+45	4	5	6	5	0	0	1	0	0	3
1e+45	4	4	5	3	0	0	0	1	0	4
1.1e+45	2	3	2	1	1	0	0	0	0	1
1.1e+45	4	4	2	4	0	1	0	0	0	2
1.1e+45	5	4	3	6	0	0	1	0	0	3
1.1e+45	2	3	7	2	0	0	0	1	0	4
1.2e+45	2	3	3	5	1	0	0	0	1	1
1.2e+45	5	4	4	6	0	1	0	0	1	2
1.2e+45	6	5	4	4	0	0	1	0	1	3
1.2e+45	4	7	7	2	0	0	0	1	1	4
1.4e+45	7	8	8	7	1	0	0	0	0	1
1.4e+45	7	7	7	7	0	1	0	0	0	2
1.4e+45	8	7	7	7	0	0	1	0	0	3
1.4e+45	8	7	7	7	0	0	0	1	0	4
1.4e+45	3	5	4	4	1	0	0	0	0	1
1.4e+45	4	5	5	6	0	1	0	0	0	2
1.4e+45	6	5	4	6	0	0	1	0	0	3
1.4e+45	7	5	4	5	0	0	0	1	0	4
1.5e+45	1	3	1	1	1	0	0	0	0	1
1.5e+45	1	1	2	1	0	1	0	0	0	2
1.5e+45	1	2	1	4	0	0	1	0	0	3
1.5e+45	9	1	1	7	0	0	0	1	0	4
1.5e+45	2	3	6	3	1	0	0	0	0	1
1.5e+45	5	5	5	5	0	1	0	0	0	2
1.5e+45	5	5	4	5	0	0	1	0	0	3
1.5e+45	2	1	3	2	0	0	0	1	0	4
1.6e+45	3	4	8	2	1	0	0	0	1	1
1.6e+45	7	6	7	6	0	1	0	0	1	2
1.6e+45	4	8	5	5	0	0	1	0	1	3
1.6e+45	4	3	4	4	0	0	0	1	1	4
1.6e+45	5	5	5	5	1	0	0	0	1	1
1.6e+45	5	5	5	5	0	1	0	0	1	2
1.6e+45	5	5	5	5	0	0	1	0	1	3
1.6e+45	5	5	5	5	0	0	0	1	1	4
1.7e+45	6	6	7	7	1	0	0	0	0	1
1.7e+45	5	6	6	5	0	1	0	0	0	2
1.7e+45	8	8	5	7	0	0	1	0	0	3
1.7e+45	7	7	8	6	0	0	0	1	0	4
1.7e+45	1	1	1	1	1	0	0	0	0	1
1.7e+45	1	1	1	1	0	1	0	0	0	2
1.7e+45	1	1	1	1	0	0	1	0	0	3
1.7e+45	1	1	1	1	0	0	0	1	0	4
1.8e+45	1	1	7	1	1	0	0	0	0	1
1.8e+45	2	2	3	4	0	1	0	0	0	2
1.8e+45	4	4	2	8	0	0	1	0	0	3
1.8e+45	9	9	2	3	0	0	0	1	0	4
1.8e+45	7	8	4	7	1	0	0	0	0	1
1.8e+45	6	7	5	6	0	1	0	0	0	2
1.8e+45	5	6	6	5	0	0	1	0	0	3
1.8e+45	4	5	7	4	0	0	0	1	0	4
1.9e+45	1	1	1	1	1	0	0	0	0	1
1.9e+45	2	4	2	1	0	1	0	0	0	2
1.9e+45	4	5	2	5	0	0	1	0	0	3
1.9e+45	8	9	8	3	0	0	0	1	0	4
1.9e+45	1	1	1	1	1	0	0	0	1	1
1.9e+45	7	1	7	8	0	1	0	0	1	2
1.9e+45	2	6	1	4	0	0	1	0	1	3
1.9e+45	2	3	1	1	0	0	0	1	1	4
1.9e+45	7	4	4	4	1	0	0	0	1	1
1.9e+45	6	6	5	5	0	1	0	0	1	2
1.9e+45	8	4	4	4	0	0	1	0	1	3
1.9e+45	6	6	6	6	0	0	0	1	1	4
2e+45	5	6	4	6	1	0	0	0	0	1
2e+45	7	5	3	7	0	1	0	0	0	2
2e+45	8	8	7	4	0	0	1	0	0	3
2e+45	6	8	6	6	0	0	0	1	0	4
2.1e+45	6	3	8	9	1	0	0	0	0	1
2.1e+45	8	6	7	8	0	1	0	0	0	2
2.1e+45	3	8	4	2	0	0	1	0	0	3
2.1e+45	4	7	6	1	0	0	0	1	0	4
2.1e+45	1	2	6	3	1	0	0	0	0	1
2.1e+45	3	4	5	4	0	1	0	0	0	2
2.1e+45	5	4	5	5	0	0	1	0	0	3
2.1e+45	7	7	3	8	0	0	0	1	0	4
2.1e+45	2	2	8	4	1	0	0	0	0	1
2.1e+45	3	2	5	5	0	1	0	0	0	2
2.1e+45	3	4	2	5	0	0	1	0	0	3
2.1e+45	7	9	4	3	0	0	0	1	0	4
2.2e+45	4	7	7	7	1	0	0	0	0	1
2.2e+45	5	5	5	7	0	1	0	0	0	2
2.2e+45	7	3	5	4	0	0	1	0	0	3
2.2e+45	9	2	9	4	0	0	0	1	0	4
2.3e+45	1	1	9	1	1	0	0	0	1	1
2.3e+45	3	3	6	3	0	1	0	0	1	2
2.3e+45	6	6	3	6	0	0	1	0	1	3
2.3e+45	9	9	1	9	0	0	0	1	1	4
2.3e+45	3	4	4	8	1	0	0	0	1	1
2.3e+45	8	7	6	6	0	1	0	0	1	2
2.3e+45	7	8	5	7	0	0	1	0	1	3
2.3e+45	9	9	7	9	0	0	0	1	1	4
2.3e+45	1	1	1	1	1	0	0	0	1	1
2.3e+45	1	1	1	1	0	1	0	0	1	2
2.3e+45	1	1	1	1	0	0	1	0	1	3
2.3e+45	1	1	1	1	0	0	0	1	1	4
2.3e+45	1	7	7	1	1	0	0	0	0	1
2.3e+45	2	5	5	4	0	1	0	0	0	2
2.3e+45	4	4	4	5	0	0	1	0	0	3
2.3e+45	9	6	3	8	0	0	0	1	0	4
2.5e+45	3	1	5	5	1	0	0	0	1	1
2.5e+45	5	3	5	6	0	1	0	0	1	2
2.5e+45	5	4	5	4	0	0	1	0	1	3
2.5e+45	5	4	5	4	0	0	0	1	1	4
2.6e+45	8	8	6	9	1	0	0	0	1	1
2.6e+45	7	6	6	8	0	1	0	0	1	2
2.6e+45	4	3	6	6	0	0	1	0	1	3
2.6e+45	3	3	6	3	0	0	0	1	1	4
2.7e+45	1	2	1	1	1	0	0	0	0	1
2.7e+45	5	5	2	5	0	1	0	0	0	2
2.7e+45	9	7	5	7	0	0	1	0	0	3
2.7e+45	3	3	9	1	0	0	0	1	0	4
2.7e+45	2	3	6	4	1	0	0	0	1	1
2.7e+45	7	7	5	8	0	1	0	0	1	2
2.7e+45	6	3	2	7	0	0	1	0	1	3
2.7e+45	3	6	2	4	0	0	0	1	1	4
2.8e+45	5	6	6	5	1	0	0	0	0	1
2.8e+45	3	4	4	3	0	1	0	0	0	2
2.8e+45	5	5	5	6	0	0	1	0	0	3
2.8e+45	6	3	4	5	0	0	0	1	0	4
2.8e+45	3	3	3	1	1	0	0	0	1	1
2.8e+45	2	3	4	5	0	1	0	0	1	2
2.8e+45	5	3	5	6	0	0	1	0	1	3
2.8e+45	3	3	6	4	0	0	0	1	1	4
2.9e+45	2	6	3	4	1	0	0	0	0	1
2.9e+45	7	4	4	8	0	1	0	0	0	2
2.9e+45	4	6	8	2	0	0	1	0	0	3
2.9e+45	5	5	6	6	0	0	0	1	0	4
2.9e+45	2	2	3	2	1	0	0	0	0	1
2.9e+45	4	3	5	3	0	1	0	0	0	2
2.9e+45	5	5	7	5	0	0	1	0	0	3
2.9e+45	7	7	4	7	0	0	0	1	0	4
2.9e+45	6	7	7	7	1	0	0	0	0	1
2.9e+45	7	9	8	5	0	1	0	0	0	2
2.9e+45	8	5	9	8	0	0	1	0	0	3
2.9e+45	6	6	8	6	0	0	0	1	0	4
3e+45	3	2	5	2	1	0	0	0	1	1
3e+45	9	9	9	9	0	1	0	0	1	2
3e+45	5	5	2	7	0	0	1	0	1	3
3e+45	7	7	4	4	0	0	0	1	1	4
3e+45	2	4	3	5	1	0	0	0	0	1
3e+45	2	3	5	6	0	1	0	0	0	2
3e+45	9	7	4	7	0	0	1	0	0	3
3e+45	9	7	6	6	0	0	0	1	0	4
3e+45	3	3	5	3	1	0	0	0	0	1
3e+45	4	4	4	7	0	1	0	0	0	2
3e+45	8	6	5	8	0	0	1	0	0	3
3e+45	7	5	6	3	0	0	0	1	0	4
3e+45	1	1	1	3	1	0	0	0	1	1
3e+45	5	9	8	5	0	1	0	0	1	2
3e+45	3	3	4	7	0	0	1	0	1	3
3e+45	9	7	2	8	0	0	0	1	1	4
3.1e+45	3	5	9	6	1	0	0	0	0	1
3.1e+45	8	7	7	8	0	1	0	0	0	2
3.1e+45	7	2	4	3	0	0	1	0	0	3
3.1e+45	6	1	8	1	0	0	0	1	0	4
3.1e+45	1	8	2	1	1	0	0	0	0	1
3.1e+45	3	6	4	8	0	1	0	0	0	2
3.1e+45	6	3	6	4	0	0	1	0	0	3
3.1e+45	9	1	8	1	0	0	0	1	0	4
3.1e+45	2	2	8	2	1	0	0	0	1	1
3.1e+45	3	3	6	8	0	1	0	0	1	2
3.1e+45	5	7	5	5	0	0	1	0	1	3
3.1e+45	8	8	3	4	0	0	0	1	1	4
3.1e+45	3	5	2	2	1	0	0	0	1	1
3.1e+45	7	7	5	6	0	1	0	0	1	2
3.1e+45	4	4	4	4	0	0	1	0	1	3
3.1e+45	1	2	3	2	0	0	0	1	1	4
3.2e+45	6	6	7	6	1	0	0	0	0	1
3.2e+45	9	7	9	8	0	1	0	0	0	2
3.2e+45	3	7	8	8	0	0	1	0	0	3
3.2e+45	5	6	7	6	0	0	0	1	0	4
3.2e+45	1	1	1	2	1	0	0	0	1	1
3.2e+45	1	1	7	7	0	1	0	0	1	2
3.2e+45	3	1	3	3	0	0	1	0	1	3
3.2e+45	9	9	1	2	0	0	0	1	1	4
3.2e+45	5	4	3	7	1	0	0	0	0	1
3.2e+45	5	4	3	6	0	1	0	0	0	2
3.2e+45	5	4	3	5	0	0	1	0	0	3
3.2e+45	5	4	3	4	0	0	0	1	0	4
3.3e+45	5	5	5	5	1	0	0	0	0	1
3.3e+45	6	6	6	7	0	1	0	0	0	2
3.3e+45	6	4	5	3	0	0	1	0	0	3
3.3e+45	5	3	4	6	0	0	0	1	0	4
3.3e+45	2	3	2	2	1	0	0	0	0	1
3.3e+45	7	2	1	7	0	1	0	0	0	2
3.3e+45	3	7	2	2	0	0	1	0	0	3
3.3e+45	3	2	8	2	0	0	0	1	0	4
3.3e+45	2	3	5	4	1	0	0	0	0	1
3.3e+45	4	5	6	5	0	1	0	0	0	2
3.3e+45	6	8	5	6	0	0	1	0	0	3
3.3e+45	8	6	4	7	0	0	0	1	0	4
3.4e+45	3	2	2	4	1	0	0	0	0	1
3.4e+45	5	4	5	6	0	1	0	0	0	2
3.4e+45	6	6	6	5	0	0	1	0	0	3
3.4e+45	5	5	6	4	0	0	0	1	0	4
3.5e+45	3	2	7	3	1	0	0	0	1	1
3.5e+45	8	7	4	7	0	1	0	0	1	2
3.5e+45	1	6	5	6	0	0	1	0	1	3
3.5e+45	1	2	6	3	0	0	0	1	1	4
3.5e+45	6	4	7	7	1	0	0	0	1	1
3.5e+45	5	6	9	6	0	1	0	0	1	2
3.5e+45	4	6	5	5	0	0	1	0	1	3
3.5e+45	4	7	5	4	0	0	0	1	1	4
3.5e+45	3	3	3	5	1	0	0	0	0	1
3.5e+45	4	4	4	6	0	1	0	0	0	2
3.5e+45	5	5	5	5	0	0	1	0	0	3
3.5e+45	6	6	6	5	0	0	0	1	0	4
3.5e+45	2	7	8	7	1	0	0	0	0	1
3.5e+45	4	8	9	8	0	1	0	0	0	2
3.5e+45	8	2	3	2	0	0	1	0	0	3
3.5e+45	9	2	2	3	0	0	0	1	0	4
3.5e+45	2	1	5	4	1	0	0	0	0	1
3.5e+45	4	3	5	5	0	1	0	0	0	2
3.5e+45	6	5	5	5	0	0	1	0	0	3
3.5e+45	8	7	5	6	0	0	0	1	0	4
3.5e+45	3	3	3	2	1	0	0	0	1	1
3.5e+45	6	6	4	7	0	1	0	0	1	2
3.5e+45	5	6	5	7	0	0	1	0	1	3
3.5e+45	3	3	6	5	0	0	0	1	1	4
3.5e+45	1	1	1	1	1	0	0	0	1	1
3.5e+45	1	1	1	1	0	1	0	0	1	2
3.5e+45	1	1	1	1	0	0	1	0	1	3
3.5e+45	1	1	1	1	0	0	0	1	1	4
3.6e+45	2	1	1	3	1	0	0	0	1	1
3.6e+45	9	9	9	9	0	1	0	0	1	2
3.6e+45	4	4	6	7	0	0	1	0	1	3
3.6e+45	1	1	4	3	0	0	0	1	1	4
3.6e+45	4	4	7	5	1	0	0	0	1	1
3.6e+45	6	6	6	7	0	1	0	0	1	2
3.6e+45	6	5	5	6	0	0	1	0	1	3
3.6e+45	6	4	4	5	0	0	0	1	1	4
3.6e+45	1	8	1	1	1	0	0	0	1	1
3.6e+45	1	8	4	4	0	1	0	0	1	2
3.6e+45	5	6	8	6	0	0	1	0	1	3
3.6e+45	4	4	8	6	0	0	0	1	1	4
3.7e+45	2	2	2	2	1	0	0	0	1	1
3.7e+45	5	4	4	8	0	1	0	0	1	2
3.7e+45	5	6	6	3	0	0	1	0	1	3
3.7e+45	7	8	8	2	0	0	0	1	1	4
3.8e+45	8	8	9	5	1	0	0	0	0	1
3.8e+45	5	6	7	7	0	1	0	0	0	2
3.8e+45	4	3	5	5	0	0	1	0	0	3
3.8e+45	3	1	3	3	0	0	0	1	0	4
3.8e+45	1	2	5	2	1	0	0	0	0	1
3.8e+45	4	4	5	5	0	1	0	0	0	2
3.8e+45	6	6	5	5	0	0	1	0	0	3
3.8e+45	7	8	5	3	0	0	0	1	0	4
3.8e+45	2	1	6	6	1	0	0	0	0	1
3.8e+45	7	3	4	8	0	1	0	0	0	2
3.8e+45	3	7	4	7	0	0	1	0	0	3
3.8e+45	1	4	8	3	0	0	0	1	0	4
3.8e+45	5	7	6	6	1	0	0	0	0	1
3.8e+45	7	4	3	4	0	1	0	0	0	2
3.8e+45	7	5	5	5	0	0	1	0	0	3
3.8e+45	5	8	6	6	0	0	0	1	0	4
3.8e+45	3	6	6	7	1	0	0	0	1	1
3.8e+45	5	5	5	6	0	1	0	0	1	2
3.8e+45	4	5	6	5	0	0	1	0	1	3
3.8e+45	3	6	6	6	0	0	0	1	1	4
3.9e+45	3	1	1	6	1	0	0	0	1	1
3.9e+45	6	1	1	8	0	1	0	0	1	2
3.9e+45	3	1	1	5	0	0	1	0	1	3
3.9e+45	6	1	1	9	0	0	0	1	1	4
3.9e+45	4	8	8	6	1	0	0	0	1	1
3.9e+45	2	7	5	8	0	1	0	0	1	2
3.9e+45	7	5	4	3	0	0	1	0	1	3
3.9e+45	8	2	2	2	0	0	0	1	1	4
3.9e+45	2	2	3	4	1	0	0	0	0	1
3.9e+45	3	3	4	5	0	1	0	0	0	2
3.9e+45	4	4	5	6	0	0	1	0	0	3
3.9e+45	5	5	6	6	0	0	0	1	0	4
4e+45	3	3	6	3	1	0	0	0	0	1
4e+45	3	7	4	6	0	1	0	0	0	2
4e+45	4	4	5	6	0	0	1	0	0	3
4e+45	7	4	6	4	0	0	0	1	0	4
4e+45	1	1	3	1	1	0	0	0	0	1
4e+45	8	8	3	8	0	1	0	0	0	2
4e+45	5	6	6	3	0	0	1	0	0	3
4e+45	1	1	7	1	0	0	0	1	0	4
4.1e+45	6	7	4	5	1	0	0	0	0	1
4.1e+45	4	4	3	3	0	1	0	0	0	2
4.1e+45	6	6	6	4	0	0	1	0	0	3
4.1e+45	6	3	4	5	0	0	0	1	0	4
4.1e+45	5	5	5	5	1	0	0	0	0	1
4.1e+45	5	6	6	5	0	1	0	0	0	2
4.1e+45	5	6	6	5	0	0	1	0	0	3
4.1e+45	5	7	6	6	0	0	0	1	0	4
4.2e+45	4	3	3	7	1	0	0	0	0	1
4.2e+45	7	7	5	6	0	1	0	0	0	2
4.2e+45	6	6	6	5	0	0	1	0	0	3
4.2e+45	4	3	8	2	0	0	0	1	0	4
4.2e+45	4	5	5	6	1	0	0	0	1	1
4.2e+45	7	7	5	8	0	1	0	0	1	2
4.2e+45	4	6	7	5	0	0	1	0	1	3
4.2e+45	5	5	6	5	0	0	0	1	1	4
4.2e+45	4	3	4	4	1	0	0	0	1	1
4.2e+45	5	5	5	6	0	1	0	0	1	2
4.2e+45	5	5	5	6	0	0	1	0	1	3
4.2e+45	4	3	4	4	0	0	0	1	1	4
4.3e+45	3	3	3	3	1	0	0	0	1	1
4.3e+45	3	3	3	4	0	1	0	0	1	2
4.3e+45	3	3	3	6	0	0	1	0	1	3
4.3e+45	3	3	3	4	0	0	0	1	1	4
4.3e+45	1	2	2	5	1	0	0	0	0	1
4.3e+45	2	5	4	8	0	1	0	0	0	2
4.3e+45	6	6	6	6	0	0	1	0	0	3
4.3e+45	4	3	8	2	0	0	0	1	0	4
4.4e+45	1	5	5	5	1	0	0	0	0	1
4.4e+45	3	5	5	5	0	1	0	0	0	2
4.4e+45	5	5	5	5	0	0	1	0	0	3
4.4e+45	7	5	5	5	0	0	0	1	0	4
4.4e+45	5	5	2	3	1	0	0	0	1	1
4.4e+45	5	5	5	8	0	1	0	0	1	2
4.4e+45	5	5	5	8	0	0	1	0	1	3
4.4e+45	5	5	9	6	0	0	0	1	1	4
4.5e+45	6	6	6	5	1	0	0	0	0	1
4.5e+45	8	8	8	8	0	1	0	0	0	2
4.5e+45	6	6	6	7	0	0	1	0	0	3
4.5e+45	4	4	4	4	0	0	0	1	0	4
4.6e+45	7	9	5	8	1	0	0	0	0	1
4.6e+45	6	8	5	7	0	1	0	0	0	2
4.6e+45	5	7	6	6	0	0	1	0	0	3
4.6e+45	4	6	7	5	0	0	0	1	0	4
4.6e+45	3	4	5	5	1	0	0	0	0	1
4.6e+45	7	7	5	7	0	1	0	0	0	2
4.6e+45	4	6	5	5	0	0	1	0	0	3
4.6e+45	4	4	5	5	0	0	0	1	0	4
4.7e+45	2	7	3	3	1	0	0	0	1	1
4.7e+45	2	5	4	4	0	1	0	0	1	2
4.7e+45	8	2	5	8	0	0	1	0	1	3
4.7e+45	5	2	7	6	0	0	0	1	1	4
4.7e+45	2	2	3	5	1	0	0	0	0	1
4.7e+45	3	6	4	8	0	1	0	0	0	2
4.7e+45	8	8	7	6	0	0	1	0	0	3
4.7e+45	6	3	9	4	0	0	0	1	0	4
4.8e+45	1	5	8	5	1	0	0	0	0	1
4.8e+45	5	7	7	7	0	1	0	0	0	2
4.8e+45	7	8	6	8	0	0	1	0	0	3
4.8e+45	9	6	6	6	0	0	0	1	0	4
4.8e+45	3	7	3	4	1	0	0	0	0	1
4.8e+45	6	7	4	6	0	1	0	0	0	2
4.8e+45	6	7	6	5	0	0	1	0	0	3
4.8e+45	7	5	7	3	0	0	0	1	0	4
4.9e+45	5	4	4	5	1	0	0	0	1	1
4.9e+45	8	5	6	5	0	1	0	0	1	2
4.9e+45	7	8	4	7	0	0	1	0	1	3
4.9e+45	6	6	6	8	0	0	0	1	1	4
4.9e+45	1	1	5	3	1	0	0	0	0	1
4.9e+45	7	9	6	8	0	1	0	0	0	2
4.9e+45	5	8	4	7	0	0	1	0	0	3
4.9e+45	1	1	4	1	0	0	0	1	0	4
4.9e+45	5	5	6	3	1	0	0	0	0	1
4.9e+45	5	5	7	1	0	1	0	0	0	2
4.9e+45	5	5	4	4	0	0	1	0	0	3
4.9e+45	5	5	1	9	0	0	0	1	0	4
5e+45	1	1	5	1	1	0	0	0	1	1
5e+45	3	3	5	5	0	1	0	0	1	2
5e+45	7	7	5	5	0	0	1	0	1	3
5e+45	9	9	9	5	0	0	0	1	1	4
5e+45	3	2	3	2	1	0	0	0	1	1
5e+45	3	3	4	7	0	1	0	0	1	2
5e+45	8	7	6	6	0	0	1	0	1	3
5e+45	5	6	8	3	0	0	0	1	1	4
5.1e+45	1	1	5	1	1	0	0	0	1	1
5.1e+45	1	1	5	1	0	1	0	0	1	2
5.1e+45	1	1	5	1	0	0	1	0	1	3
5.1e+45	9	9	5	9	0	0	0	1	1	4
5.1e+45	1	1	1	1	1	0	0	0	0	1
5.1e+45	1	1	9	1	0	1	0	0	0	2
5.1e+45	9	9	1	9	0	0	1	0	0	3
5.1e+45	1	1	1	1	0	0	0	1	0	4
5.1e+45	1	9	9	9	1	0	0	0	0	1
5.1e+45	2	2	3	7	0	1	0	0	0	2
5.1e+45	4	1	1	1	0	0	1	0	0	3
5.1e+45	9	1	1	1	0	0	0	1	0	4
5.1e+45	2	2	6	5	1	0	0	0	1	1
5.1e+45	3	6	4	5	0	1	0	0	1	2
5.1e+45	7	4	5	5	0	0	1	0	1	3
5.1e+45	5	6	5	5	0	0	0	1	1	4
5.2e+45	2	5	3	7	1	0	0	0	0	1
5.2e+45	4	5	4	8	0	1	0	0	0	2
5.2e+45	8	5	5	6	0	0	1	0	0	3
5.2e+45	6	5	6	4	0	0	0	1	0	4
5.3e+45	2	2	4	2	1	0	0	0	1	1
5.3e+45	4	4	5	6	0	1	0	0	1	2
5.3e+45	6	6	7	8	0	0	1	0	1	3
5.3e+45	8	7	2	7	0	0	0	1	1	4
5.3e+45	3	1	2	4	1	0	0	0	0	1
5.3e+45	5	7	5	7	0	1	0	0	0	2
5.3e+45	8	5	6	6	0	0	1	0	0	3
5.3e+45	5	6	8	4	0	0	0	1	0	4
5.4e+45	5	7	6	5	1	0	0	0	0	1
5.4e+45	6	6	5	6	0	1	0	0	0	2
5.4e+45	5	5	6	5	0	0	1	0	0	3
5.4e+45	6	6	6	7	0	0	0	1	0	4
5.4e+45	2	1	1	1	1	0	0	0	0	1
5.4e+45	9	5	4	7	0	1	0	0	0	2
5.4e+45	1	4	6	4	0	0	1	0	0	3
5.4e+45	3	3	2	2	0	0	0	1	0	4
5.5e+45	2	2	2	2	1	0	0	0	0	1
5.5e+45	9	1	2	2	0	1	0	0	0	2
5.5e+45	1	1	2	2	0	0	1	0	0	3
5.5e+45	9	1	1	3	0	0	0	1	0	4
5.5e+45	1	5	5	1	1	0	0	0	0	1
5.5e+45	5	5	5	7	0	1	0	0	0	2
5.5e+45	6	5	5	4	0	0	1	0	0	3
5.5e+45	9	5	5	3	0	0	0	1	0	4
5.5e+45	3	7	5	4	1	0	0	0	0	1
5.5e+45	4	6	5	6	0	1	0	0	0	2
5.5e+45	5	5	5	6	0	0	1	0	0	3
5.5e+45	6	4	5	4	0	0	0	1	0	4
5.6e+45	2	3	5	5	1	0	0	0	1	1
5.6e+45	3	3	5	5	0	1	0	0	1	2
5.6e+45	3	3	5	6	0	0	1	0	1	3
5.6e+45	7	6	7	5	0	0	0	1	1	4
5.6e+45	2	1	3	4	1	0	0	0	1	1
5.6e+45	8	5	4	8	0	1	0	0	1	2
5.6e+45	4	4	5	6	0	0	1	0	1	3
5.6e+45	5	7	8	3	0	0	0	1	1	4
5.6e+45	1	1	4	4	1	0	0	0	0	1
5.6e+45	4	4	5	8	0	1	0	0	0	2
5.6e+45	6	7	6	7	0	0	1	0	0	3
5.6e+45	9	9	4	1	0	0	0	1	0	4
5.6e+45	8	9	8	6	1	0	0	0	1	1
5.6e+45	7	6	7	9	0	1	0	0	1	2
5.6e+45	9	9	9	7	0	0	1	0	1	3
5.6e+45	7	7	7	9	0	0	0	1	1	4
5.6e+45	1	6	7	7	1	0	0	0	0	1
5.6e+45	1	5	5	5	0	1	0	0	0	2
5.6e+45	1	4	3	3	0	0	1	0	0	3
5.6e+45	9	2	1	1	0	0	0	1	0	4
5.7e+45	1	9	1	1	1	0	0	0	0	1
5.7e+45	1	1	9	9	0	1	0	0	0	2
5.7e+45	9	1	1	1	0	0	1	0	0	3
5.7e+45	5	5	1	1	0	0	0	1	0	4
5.7e+45	1	1	1	1	1	0	0	0	0	1
5.7e+45	1	1	1	1	0	1	0	0	0	2
5.7e+45	1	1	1	1	0	0	1	0	0	3
5.7e+45	1	1	9	1	0	0	0	1	0	4
5.7e+45	1	1	3	3	1	0	0	0	0	1
5.7e+45	3	2	4	7	0	1	0	0	0	2
5.7e+45	6	5	2	6	0	0	1	0	0	3
5.7e+45	8	6	7	1	0	0	0	1	0	4
5.8e+45	2	3	3	2	1	0	0	0	0	1
5.8e+45	4	6	5	7	0	1	0	0	0	2
5.8e+45	7	4	4	5	0	0	1	0	0	3
5.8e+45	4	3	3	3	0	0	0	1	0	4
5.9e+45	3	1	5	7	1	0	0	0	0	1
5.9e+45	5	2	4	7	0	1	0	0	0	2
5.9e+45	7	5	2	5	0	0	1	0	0	3
5.9e+45	8	5	2	6	0	0	0	1	0	4
5.9e+45	5	7	5	1	1	0	0	0	1	1
5.9e+45	5	7	5	1	0	1	0	0	1	2
5.9e+45	1	2	5	1	0	0	1	0	1	3
5.9e+45	1	2	5	1	0	0	0	1	1	4
6e+45	1	1	9	6	1	0	0	0	0	1
6e+45	1	1	1	9	0	1	0	0	0	2
6e+45	1	9	1	5	0	0	1	0	0	3
6e+45	9	1	1	4	0	0	0	1	0	4
6e+45	2	3	6	2	1	0	0	0	0	1
6e+45	4	5	4	4	0	1	0	0	0	2
6e+45	8	8	5	9	0	0	1	0	0	3
6e+45	6	7	2	7	0	0	0	1	0	4
6e+45	1	5	5	5	1	0	0	0	1	1
6e+45	6	3	7	5	0	1	0	0	1	2
6e+45	5	3	6	5	0	0	1	0	1	3
6e+45	3	5	5	5	0	0	0	1	1	4
6e+45	2	2	2	4	1	0	0	0	1	1
6e+45	9	8	2	7	0	1	0	0	1	2
6e+45	2	2	8	5	0	0	1	0	1	3
6e+45	2	3	2	6	0	0	0	1	1	4
6e+45	1	2	3	3	1	0	0	0	0	1
6e+45	3	4	8	8	0	1	0	0	0	2
6e+45	5	9	4	7	0	0	1	0	0	3
6e+45	7	7	2	2	0	0	0	1	0	4
6.1e+45	4	4	5	4	1	0	0	0	0	1
6.1e+45	7	7	5	5	0	1	0	0	0	2
6.1e+45	6	6	5	5	0	0	1	0	0	3
6.1e+45	5	5	5	4	0	0	0	1	0	4
6.1e+45	2	2	7	7	1	0	0	0	0	1
6.1e+45	5	8	6	6	0	1	0	0	0	2
6.1e+45	3	6	5	4	0	0	1	0	0	3
6.1e+45	8	7	4	5	0	0	0	1	0	4
6.1e+45	2	9	1	6	1	0	0	0	0	1
6.1e+45	5	7	3	6	0	1	0	0	0	2
6.1e+45	5	7	3	6	0	0	1	0	0	3
6.1e+45	1	8	8	7	0	0	0	1	0	4
6.2e+45	4	3	4	4	1	0	0	0	0	1
6.2e+45	7	6	5	6	0	1	0	0	0	2
6.2e+45	6	7	5	5	0	0	1	0	0	3
6.2e+45	3	4	4	3	0	0	0	1	0	4
6.2e+45	4	4	4	5	1	0	0	0	1	1
6.2e+45	5	5	4	5	0	1	0	0	1	2
6.2e+45	6	6	5	6	0	0	1	0	1	3
6.2e+45	7	7	5	5	0	0	0	1	1	4
6.2e+45	6	6	5	5	1	0	0	0	1	1
6.2e+45	4	4	4	4	0	1	0	0	1	2
6.2e+45	4	5	5	4	0	0	1	0	1	3
6.2e+45	5	5	5	6	0	0	0	1	1	4
6.2e+45	3	3	3	2	1	0	0	0	1	1
6.2e+45	5	8	4	8	0	1	0	0	1	2
6.2e+45	8	5	7	7	0	0	1	0	1	3
6.2e+45	4	2	9	3	0	0	0	1	1	4
6.3e+45	3	3	7	1	1	0	0	0	0	1
6.3e+45	4	4	6	7	0	1	0	0	0	2
6.3e+45	5	5	4	5	0	0	1	0	0	3
6.3e+45	6	6	2	3	0	0	0	1	0	4
6.3e+45	7	4	7	5	1	0	0	0	0	1
6.3e+45	8	7	8	7	0	1	0	0	0	2
6.3e+45	7	7	7	7	0	0	1	0	0	3
6.3e+45	6	8	8	8	0	0	0	1	0	4
6.3e+45	1	1	7	1	1	0	0	0	1	1
6.3e+45	3	8	6	8	0	1	0	0	1	2
6.3e+45	9	6	3	4	0	0	1	0	1	3
6.3e+45	2	1	1	2	0	0	0	1	1	4
6.3e+45	1	7	1	9	1	0	0	0	1	1
6.3e+45	3	5	3	6	0	1	0	0	1	2
6.3e+45	5	3	6	4	0	0	1	0	1	3
6.3e+45	7	1	8	1	0	0	0	1	1	4
6.4e+45	2	2	3	2	1	0	0	0	0	1
6.4e+45	4	4	4	3	0	1	0	0	0	2
6.4e+45	6	6	5	7	0	0	1	0	0	3
6.4e+45	8	8	8	4	0	0	0	1	0	4
6.4e+45	1	1	7	6	1	0	0	0	0	1
6.4e+45	6	3	6	9	0	1	0	0	0	2
6.4e+45	8	5	6	7	0	0	1	0	0	3
6.4e+45	6	3	4	3	0	0	0	1	0	4
6.4e+45	2	1	3	1	1	0	0	0	0	1
6.4e+45	7	6	4	8	0	1	0	0	0	2
6.4e+45	3	2	6	3	0	0	1	0	0	3
6.4e+45	4	5	3	5	0	0	0	1	0	4
6.5e+45	3	2	8	8	1	0	0	0	0	1
6.5e+45	5	2	8	8	0	1	0	0	0	2
6.5e+45	6	2	8	5	0	0	1	0	0	3
6.5e+45	8	2	8	2	0	0	0	1	0	4
6.6e+45	5	2	5	3	1	0	0	0	0	1
6.6e+45	6	3	5	8	0	1	0	0	0	2
6.6e+45	7	3	5	7	0	0	1	0	0	3
6.6e+45	8	3	5	6	0	0	0	1	0	4
6.6e+45	5	5	6	5	1	0	0	0	1	1
6.6e+45	7	6	6	7	0	1	0	0	1	2
6.6e+45	5	6	6	7	0	0	1	0	1	3
6.6e+45	6	5	6	5	0	0	0	1	1	4
6.6e+45	4	7	3	8	1	0	0	0	1	1
6.6e+45	5	6	6	9	0	1	0	0	1	2
6.6e+45	7	8	8	7	0	0	1	0	1	3
6.6e+45	9	3	8	3	0	0	0	1	1	4
6.7e+45	3	2	6	4	1	0	0	0	1	1
6.7e+45	6	7	5	8	0	1	0	0	1	2
6.7e+45	4	3	4	7	0	0	1	0	1	3
6.7e+45	4	6	4	3	0	0	0	1	1	4
6.8e+45	4	3	5	3	1	0	0	0	1	1
6.8e+45	2	4	3	9	0	1	0	0	1	2
6.8e+45	3	3	3	3	0	0	1	0	1	3
6.8e+45	3	3	5	3	0	0	0	1	1	4
6.8e+45	5	6	2	3	1	0	0	0	0	1
6.8e+45	5	3	7	7	0	1	0	0	0	2
6.8e+45	9	7	7	6	0	0	1	0	0	3
6.8e+45	7	3	3	5	0	0	0	1	0	4
6.8e+45	5	5	5	5	1	0	0	0	0	1
6.8e+45	5	5	5	5	0	1	0	0	0	2
6.8e+45	5	5	5	5	0	0	1	0	0	3
6.8e+45	5	5	5	5	0	0	0	1	0	4
6.8e+45	1	1	1	1	1	0	0	0	1	1
6.8e+45	4	3	1	1	0	1	0	0	1	2
6.8e+45	9	7	8	8	0	0	1	0	1	3
6.8e+45	7	9	9	9	0	0	0	1	1	4
6.8e+45	7	7	4	6	1	0	0	0	0	1
6.8e+45	4	6	6	5	0	1	0	0	0	2
6.8e+45	4	6	6	5	0	0	1	0	0	3
6.8e+45	4	4	7	3	0	0	0	1	0	4
6.9e+45	1	1	8	2	1	0	0	0	0	1
6.9e+45	2	2	6	3	0	1	0	0	0	2
6.9e+45	4	5	4	8	0	0	1	0	0	3
6.9e+45	7	8	4	7	0	0	0	1	0	4
6.9e+45	3	3	6	4	1	0	0	0	0	1
6.9e+45	4	4	5	5	0	1	0	0	0	2
6.9e+45	6	5	5	5	0	0	1	0	0	3
6.9e+45	7	6	6	4	0	0	0	1	0	4
7e+45	6	6	5	2	1	0	0	0	0	1
7e+45	5	6	5	5	0	1	0	0	0	2
7e+45	4	5	5	5	0	0	1	0	0	3
7e+45	3	3	5	4	0	0	0	1	0	4
7.1e+45	1	3	7	4	1	0	0	0	1	1
7.1e+45	3	4	4	8	0	1	0	0	1	2
7.1e+45	8	7	5	4	0	0	1	0	1	3
7.1e+45	3	7	1	1	0	0	0	1	1	4
7.1e+45	1	8	3	1	1	0	0	0	1	1
7.1e+45	4	7	7	7	0	1	0	0	1	2
7.1e+45	6	4	4	8	0	0	1	0	1	3
7.1e+45	9	1	2	5	0	0	0	1	1	4
7.1e+45	1	3	5	3	1	0	0	0	1	1
7.1e+45	3	5	5	4	0	1	0	0	1	2
7.1e+45	7	5	5	8	0	0	1	0	1	3
7.1e+45	9	5	5	7	0	0	0	1	1	4
7.2e+45	1	1	1	1	1	0	0	0	0	1
7.2e+45	1	1	9	9	0	1	0	0	0	2
7.2e+45	1	1	1	1	0	0	1	0	0	3
7.2e+45	9	9	1	1	0	0	0	1	0	4
7.2e+45	7	3	4	7	1	0	0	0	1	1
7.2e+45	6	4	5	8	0	1	0	0	1	2
7.2e+45	3	7	4	4	0	0	1	0	1	3
7.2e+45	3	7	6	2	0	0	0	1	1	4
7.4e+45	1	6	8	4	1	0	0	0	0	1
7.4e+45	2	5	7	7	0	1	0	0	0	2
7.4e+45	3	5	6	5	0	0	1	0	0	3
7.4e+45	4	4	3	3	0	0	0	1	0	4
7.4e+45	1	1	1	9	1	0	0	0	1	1
7.4e+45	1	1	1	8	0	1	0	0	1	2
7.4e+45	1	1	1	7	0	0	1	0	1	3
7.4e+45	1	1	1	6	0	0	0	1	1	4
7.5e+45	9	9	9	9	1	0	0	0	0	1
7.5e+45	1	1	1	1	0	1	0	0	0	2
7.5e+45	1	1	1	1	0	0	1	0	0	3
7.5e+45	1	1	1	1	0	0	0	1	0	4
7.5e+45	3	2	8	5	1	0	0	0	0	1
7.5e+45	8	5	2	5	0	1	0	0	0	2
7.5e+45	3	2	6	5	0	0	1	0	0	3
7.5e+45	5	5	3	5	0	0	0	1	0	4
7.5e+45	3	3	7	9	1	0	0	0	1	1
7.5e+45	6	7	2	7	0	1	0	0	1	2
7.5e+45	4	3	2	5	0	0	1	0	1	3
7.5e+45	2	4	2	3	0	0	0	1	1	4
7.5e+45	5	5	5	5	1	0	0	0	0	1
7.5e+45	5	5	5	5	0	1	0	0	0	2
7.5e+45	5	5	5	5	0	0	1	0	0	3
7.5e+45	5	5	5	5	0	0	0	1	0	4
7.5e+45	1	1	8	2	1	0	0	0	0	1
7.5e+45	4	3	7	6	0	1	0	0	0	2
7.5e+45	6	5	5	8	0	0	1	0	0	3
7.5e+45	9	8	2	3	0	0	0	1	0	4
7.5e+45	1	4	3	5	1	0	0	0	0	1
7.5e+45	3	7	4	8	0	1	0	0	0	2
7.5e+45	8	7	6	8	0	0	1	0	0	3
7.5e+45	5	4	8	3	0	0	0	1	0	4
7.5e+45	5	5	6	5	1	0	0	0	0	1
7.5e+45	5	6	6	5	0	1	0	0	0	2
7.5e+45	5	6	3	4	0	0	1	0	0	3
7.5e+45	5	6	6	5	0	0	0	1	0	4
7.6e+45	7	9	3	9	1	0	0	0	0	1
7.6e+45	5	7	3	8	0	1	0	0	0	2
7.6e+45	6	5	8	6	0	0	1	0	0	3
7.6e+45	2	3	6	3	0	0	0	1	0	4
7.6e+45	1	1	1	6	1	0	0	0	0	1
7.6e+45	8	9	9	9	0	1	0	0	0	2
7.6e+45	3	3	7	4	0	0	1	0	0	3
7.6e+45	6	7	4	1	0	0	0	1	0	4
7.6e+45	2	9	2	9	1	0	0	0	0	1
7.6e+45	9	1	2	1	0	1	0	0	0	2
7.6e+45	1	1	2	1	0	0	1	0	0	3
7.6e+45	1	1	9	1	0	0	0	1	0	4
7.7e+45	2	2	5	3	1	0	0	0	0	1
7.7e+45	7	7	5	4	0	1	0	0	0	2
7.7e+45	3	3	5	7	0	0	1	0	0	3
7.7e+45	6	5	5	4	0	0	0	1	0	4
7.7e+45	2	3	4	4	1	0	0	0	0	1
7.7e+45	6	8	4	8	0	1	0	0	0	2
7.7e+45	7	7	5	7	0	0	1	0	0	3
7.7e+45	8	5	7	5	0	0	0	1	0	4
7.8e+45	6	8	7	8	1	0	0	0	0	1
7.8e+45	7	7	6	8	0	1	0	0	0	2
7.8e+45	8	8	8	7	0	0	1	0	0	3
7.8e+45	6	7	7	6	0	0	0	1	0	4
7.8e+45	8	8	8	8	1	0	0	0	0	1
7.8e+45	9	9	9	9	0	1	0	0	0	2
7.8e+45	9	9	9	9	0	0	1	0	0	3
7.8e+45	8	8	8	8	0	0	0	1	0	4
7.9e+45	2	8	3	5	1	0	0	0	0	1
7.9e+45	4	7	4	6	0	1	0	0	0	2
7.9e+45	6	4	6	7	0	0	1	0	0	3
7.9e+45	8	2	8	4	0	0	0	1	0	4
7.9e+45	1	1	1	7	1	0	0	0	0	1
7.9e+45	1	1	1	7	0	1	0	0	0	2
7.9e+45	7	1	7	1	0	0	1	0	0	3
7.9e+45	7	1	7	1	0	0	0	1	0	4
8.3e+45	5	2	1	3	1	0	0	0	1	1
8.3e+45	4	6	1	7	0	1	0	0	1	2
8.3e+45	8	3	1	6	0	0	1	0	1	3
8.3e+45	4	1	1	1	0	0	0	1	1	4
8.5e+45	2	3	7	5	1	0	0	0	0	1
8.5e+45	8	7	4	5	0	1	0	0	0	2
8.5e+45	5	5	7	5	0	0	1	0	0	3
8.5e+45	2	3	5	5	0	0	0	1	0	4
8.5e+45	1	2	5	3	1	0	0	0	0	1
8.5e+45	1	3	5	4	0	1	0	0	0	2
8.5e+45	1	4	5	4	0	0	1	0	0	3
8.5e+45	9	9	1	4	0	0	0	1	0	4
8.6e+45	3	2	3	3	1	0	0	0	0	1
8.6e+45	7	7	4	7	0	1	0	0	0	2
8.6e+45	3	4	5	4	0	0	1	0	0	3
8.6e+45	2	4	7	1	0	0	0	1	0	4
8.6e+45	4	3	5	7	1	0	0	0	0	1
8.6e+45	6	6	4	6	0	1	0	0	0	2
8.6e+45	4	4	5	5	0	0	1	0	0	3
8.6e+45	4	5	7	5	0	0	0	1	0	4
8.7e+45	2	1	5	6	1	0	0	0	0	1
8.7e+45	4	5	6	8	0	1	0	0	0	2
8.7e+45	7	3	4	3	0	0	1	0	0	3
8.7e+45	9	8	3	7	0	0	0	1	0	4
8.7e+45	1	5	5	1	1	0	0	0	1	1
8.7e+45	5	5	5	4	0	1	0	0	1	2
8.7e+45	5	5	5	5	0	0	1	0	1	3
8.7e+45	5	5	5	3	0	0	0	1	1	4
8.8e+45	1	1	9	5	1	0	0	0	0	1
8.8e+45	1	1	9	5	0	1	0	0	0	2
8.8e+45	5	8	1	5	0	0	1	0	0	3
8.8e+45	9	9	1	5	0	0	0	1	0	4
8.8e+45	1	1	1	1	1	0	0	0	0	1
8.8e+45	1	2	9	8	0	1	0	0	0	2
8.8e+45	1	9	9	8	0	0	1	0	0	3
8.8e+45	9	3	1	2	0	0	0	1	0	4
8.9e+45	2	2	2	2	1	0	0	0	1	1
8.9e+45	4	7	3	7	0	1	0	0	1	2
8.9e+45	6	5	6	4	0	0	1	0	1	3
8.9e+45	8	3	3	5	0	0	0	1	1	4
8.9e+45	4	3	4	5	1	0	0	0	0	1
8.9e+45	7	4	5	7	0	1	0	0	0	2
8.9e+45	4	5	6	5	0	0	1	0	0	3
8.9e+45	2	7	6	3	0	0	0	1	0	4
9e+45	7	1	1	6	1	0	0	0	1	1
9e+45	8	3	2	5	0	1	0	0	1	2
9e+45	5	6	7	3	0	0	1	0	1	3
9e+45	2	5	7	1	0	0	0	1	1	4
9.1e+45	2	7	8	5	1	0	0	0	0	1
9.1e+45	7	6	6	8	0	1	0	0	0	2
9.1e+45	6	3	5	3	0	0	1	0	0	3
9.1e+45	5	1	5	1	0	0	0	1	0	4
9.1e+45	4	1	7	5	1	0	0	0	0	1
9.1e+45	7	7	5	6	0	1	0	0	0	2
9.1e+45	3	3	3	2	0	0	1	0	0	3
9.1e+45	8	8	1	7	0	0	0	1	0	4
9.1e+45	7	2	2	8	1	0	0	0	1	1
9.1e+45	7	2	2	7	0	1	0	0	1	2
9.1e+45	2	7	8	7	0	0	1	0	1	3
9.1e+45	2	7	8	2	0	0	0	1	1	4
9.2e+45	3	3	3	5	1	0	0	0	0	1
9.2e+45	4	4	4	5	0	1	0	0	0	2
9.2e+45	4	5	7	5	0	0	1	0	0	3
9.2e+45	6	7	3	5	0	0	0	1	0	4
9.2e+45	8	7	6	9	1	0	0	0	1	1
9.2e+45	7	6	5	6	0	1	0	0	1	2
9.2e+45	4	6	5	4	0	0	1	0	1	3
9.2e+45	1	3	7	1	0	0	0	1	1	4
9.3e+45	5	6	5	5	1	0	0	0	0	1
9.3e+45	5	5	5	7	0	1	0	0	0	2
9.3e+45	5	3	5	6	0	0	1	0	0	3
9.3e+45	5	2	5	2	0	0	0	1	0	4
9.4e+45	3	1	1	1	1	0	0	0	1	1
9.4e+45	2	1	1	1	0	1	0	0	1	2
9.4e+45	2	1	1	1	0	0	1	0	1	3
9.4e+45	3	1	1	1	0	0	0	1	1	4
9.4e+45	3	1	7	1	1	0	0	0	0	1
9.4e+45	3	2	6	4	0	1	0	0	0	2
9.4e+45	6	7	4	8	0	0	1	0	0	3
9.4e+45	5	5	3	6	0	0	0	1	0	4
9.4e+45	1	9	9	6	1	0	0	0	1	1
9.4e+45	1	1	1	9	0	1	0	0	1	2
9.4e+45	1	1	1	8	0	0	1	0	1	3
9.4e+45	9	1	1	1	0	0	0	1	1	4
9.6e+45	1	1	3	2	1	0	0	0	0	1
9.6e+45	4	3	5	5	0	1	0	0	0	2
9.6e+45	7	6	7	6	0	0	1	0	0	3
9.6e+45	3	9	9	4	0	0	0	1	0	4
9.6e+45	1	1	8	6	1	0	0	0	0	1
9.6e+45	4	4	6	9	0	1	0	0	0	2
9.6e+45	7	7	3	7	0	0	1	0	0	3
9.6e+45	9	8	2	4	0	0	0	1	0	4
9.7e+45	1	1	1	1	1	0	0	0	0	1
9.7e+45	1	1	2	1	0	1	0	0	0	2
9.7e+45	1	1	8	9	0	0	1	0	0	3
9.7e+45	9	9	1	3	0	0	0	1	0	4
9.7e+45	6	4	3	3	1	0	0	0	0	1
9.7e+45	5	3	2	2	0	1	0	0	0	2
9.7e+45	4	3	5	3	0	0	1	0	0	3
9.7e+45	4	6	3	2	0	0	0	1	0	4
9.7e+45	2	2	5	3	1	0	0	0	0	1
9.7e+45	4	4	5	5	0	1	0	0	0	2
9.7e+45	5	5	5	5	0	0	1	0	0	3
9.7e+45	5	5	5	3	0	0	0	1	0	4
9.8e+45	7	4	5	4	1	0	0	0	0	1
9.8e+45	6	7	5	6	0	1	0	0	0	2
9.8e+45	8	7	8	6	0	0	1	0	0	3
9.8e+45	5	8	6	5	0	0	0	1	0	4
9.9e+45	3	4	5	9	1	0	0	0	0	1
9.9e+45	3	4	4	7	0	1	0	0	0	2
9.9e+45	2	3	3	3	0	0	1	0	0	3
9.9e+45	2	3	2	1	0	0	0	1	0	4
9.9e+45	1	1	3	2	1	0	0	0	0	1
9.9e+45	3	3	5	4	0	1	0	0	0	2
9.9e+45	5	5	6	7	0	0	1	0	0	3
9.9e+45	8	8	7	6	0	0	0	1	0	4
9.9e+45	3	7	3	2	1	0	0	0	1	1
9.9e+45	7	2	3	9	0	1	0	0	1	2
9.9e+45	8	7	4	8	0	0	1	0	1	3
9.9e+45	3	7	6	9	0	0	0	1	1	4
9.9e+45	1	1	1	1	1	0	0	0	0	1
9.9e+45	1	1	1	1	0	1	0	0	0	2
9.9e+45	1	1	1	1	0	0	1	0	0	3
9.9e+45	1	1	1	1	0	0	0	1	0	4
9.9e+45	1	1	7	4	1	0	0	0	1	1
9.9e+45	2	3	1	6	0	1	0	0	1	2
9.9e+45	9	7	5	3	0	0	1	0	1	3
9.9e+45	3	4	4	2	0	0	0	1	1	4
1e+46	3	2	3	2	1	0	0	0	0	1
1e+46	7	8	3	6	0	1	0	0	0	2
1e+46	2	2	6	2	0	0	1	0	0	3
1e+46	2	2	3	2	0	0	0	1	0	4
1e+46	3	5	5	5	1	0	0	0	0	1
1e+46	5	5	5	5	0	1	0	0	0	2
1e+46	4	5	5	5	0	0	1	0	0	3
1e+46	4	5	5	5	0	0	0	1	0	4
